# Supplementary material for: COSMOS: a platform for real-time morphology-based, label-free cell sorting using deep learning
Source: Commun Biol. 2023 Sep 22;6:971. doi: 10.1038/s42003-023-05325-9 (PMC10516940; doi:10.1038/s42003-023-05325-9)
Supplement: Supplementary file 3 — Supplementary Data 1 [file 42003_2023_5325_MOESM3_ESM.xlsx]

## Sheet: Figure3_C
Figure 3C: Source data for allele frequency of KRAS mutation (Chr12:25245351 C>A) and TP53 mutations (chr17:7673783 C>A and chr17:7675208 C>T) detected in four pre-sorted and sorted DTC aliquots following processing on two COSMOS instruments across two experimental runs
# Column description: nr_<SID> for reference allele count, na_<SID> for alternate allele count, af_<SID> for alt allele frequency
chrom	start_pos	end_pos	mut_pos	ref_allele	alt_allele	nr_1820-B-20210211_S1	na_1820-B-20210211_S1	af_1820-B-20210211_S1	nr_1820-DTC-Lung_S12	na_1820-DTC-Lung_S12	af_1820-DTC-Lung_S12	nr_1820-S-20210204-Aries_S10	na_1820-S-20210204-Aries_S10	af_1820-S-20210204-Aries_S10	nr_1820-S-20210204-Taurus_S11	na_1820-S-20210204-Taurus_S11	af_1820-S-20210204-Taurus_S11	nr_1820-S-20210211-Aries_S3	na_1820-S-20210211-Aries_S3	af_1820-S-20210211-Aries_S3	nr_1820-S-20210211-Taurus_S4	na_1820-S-20210211-Taurus_S4	af_1820-S-20210211-Taurus_S4	nr_21820-AS1_S2	na_21820-AS1_S2	af_21820-AS1_S2	nr_21820-AS2_S6	na_21820-AS2_S6	af_21820-AS2_S6	nr_21820-B1_S1	na_21820-B1_S1	af_21820-B1_S1	nr_21820-B2_S4	na_21820-B2_S4	af_21820-B2_S4	nr_21820-TS1_S3	na_21820-TS1_S3	af_21820-TS1_S3	nr_21820-TS2_S5	na_21820-TS2_S5	af_21820-TS2_S5
chr12	25245342	25245359	25245351	TACGCCACCAGCTCCAA	TACGCCACAAGCTCCAA	776	19	0.0238994	295	12	0.0390879	493	102	0.171429	883	192	0.178605	3256	1079	0.248904	1745	469	0.211834	2220	999	0.310345	1946	717	0.269245	1606	34	0.0207317	1769	55	0.0301535	2986	1524	0.337916	1926	751	0.280538
chr17	7673774	7673791	7673783	CGGTCTCTCCCAGGACA	CGGTCTCTACCAGGACA	460	8	0.017094	90	6	0.0625	88	78	0.469879	117	57	0.327586	160	103	0.391635	157	226	0.590078	395	1652	0.807035	880	1370	0.608889	2295	82	0.0344973	2981	140	0.0448574	272	1112	0.803468	614	1302	0.679541
chr17	7675199	7675216	7675208	CCAGTTGGCAAAACATC	CCAGTTGGTAAAACATC	9275	122	0.0129829	2304	141	0.0576687	2269	1418	0.384595	2861	1430	0.333256	4415	5471	0.553409	6343	4143	0.395098	6413	20056	0.757717	11864	22067	0.650349	16236	492	0.0294118	24103	1064	0.0422776	4368	20115	0.82159	8291	16077	0.659759

## Sheet: Figure3_D
Figure 3D: WGA and CNV analysis of cell line reference sample, where each row represent a read counts observed in 1 mb bin, starting from 0 (representing first 1MB)
Count	Chromosome	Bin (1mb)	Sample
78	chr1	0	12878-100cell-ResolveDNA_S6
398	chr1	1	12878-100cell-ResolveDNA_S6
373	chr1	2	12878-100cell-ResolveDNA_S6
472	chr1	3	12878-100cell-ResolveDNA_S6
868	chr1	4	12878-100cell-ResolveDNA_S6
923	chr1	5	12878-100cell-ResolveDNA_S6
573	chr1	6	12878-100cell-ResolveDNA_S6
848	chr1	7	12878-100cell-ResolveDNA_S6
800	chr1	8	12878-100cell-ResolveDNA_S6
651	chr1	9	12878-100cell-ResolveDNA_S6
764	chr1	10	12878-100cell-ResolveDNA_S6
714	chr1	11	12878-100cell-ResolveDNA_S6
830	chr1	12	12878-100cell-ResolveDNA_S6
579	chr1	13	12878-100cell-ResolveDNA_S6
995	chr1	14	12878-100cell-ResolveDNA_S6
785	chr1	15	12878-100cell-ResolveDNA_S6
709	chr1	16	12878-100cell-ResolveDNA_S6
870	chr1	17	12878-100cell-ResolveDNA_S6
1000	chr1	18	12878-100cell-ResolveDNA_S6
931	chr1	19	12878-100cell-ResolveDNA_S6
845	chr1	20	12878-100cell-ResolveDNA_S6
686	chr1	21	12878-100cell-ResolveDNA_S6
860	chr1	22	12878-100cell-ResolveDNA_S6
782	chr1	23	12878-100cell-ResolveDNA_S6
826	chr1	24	12878-100cell-ResolveDNA_S6
743	chr1	25	12878-100cell-ResolveDNA_S6
709	chr1	26	12878-100cell-ResolveDNA_S6
696	chr1	27	12878-100cell-ResolveDNA_S6
659	chr1	28	12878-100cell-ResolveDNA_S6
885	chr1	29	12878-100cell-ResolveDNA_S6
906	chr1	30	12878-100cell-ResolveDNA_S6
747	chr1	31	12878-100cell-ResolveDNA_S6
706	chr1	32	12878-100cell-ResolveDNA_S6
1022	chr1	33	12878-100cell-ResolveDNA_S6
965	chr1	34	12878-100cell-ResolveDNA_S6
675	chr1	35	12878-100cell-ResolveDNA_S6
813	chr1	36	12878-100cell-ResolveDNA_S6
889	chr1	37	12878-100cell-ResolveDNA_S6
988	chr1	38	12878-100cell-ResolveDNA_S6
744	chr1	39	12878-100cell-ResolveDNA_S6
812	chr1	40	12878-100cell-ResolveDNA_S6
913	chr1	41	12878-100cell-ResolveDNA_S6
809	chr1	42	12878-100cell-ResolveDNA_S6
834	chr1	43	12878-100cell-ResolveDNA_S6
798	chr1	44	12878-100cell-ResolveDNA_S6
810	chr1	45	12878-100cell-ResolveDNA_S6
823	chr1	46	12878-100cell-ResolveDNA_S6
902	chr1	47	12878-100cell-ResolveDNA_S6
846	chr1	48	12878-100cell-ResolveDNA_S6
788	chr1	49	12878-100cell-ResolveDNA_S6
896	chr1	50	12878-100cell-ResolveDNA_S6
797	chr1	51	12878-100cell-ResolveDNA_S6
646	chr1	52	12878-100cell-ResolveDNA_S6
889	chr1	53	12878-100cell-ResolveDNA_S6
870	chr1	54	12878-100cell-ResolveDNA_S6
932	chr1	55	12878-100cell-ResolveDNA_S6
977	chr1	56	12878-100cell-ResolveDNA_S6
984	chr1	57	12878-100cell-ResolveDNA_S6
984	chr1	58	12878-100cell-ResolveDNA_S6
955	chr1	59	12878-100cell-ResolveDNA_S6
885	chr1	60	12878-100cell-ResolveDNA_S6
801	chr1	61	12878-100cell-ResolveDNA_S6
835	chr1	62	12878-100cell-ResolveDNA_S6
868	chr1	63	12878-100cell-ResolveDNA_S6
897	chr1	64	12878-100cell-ResolveDNA_S6
815	chr1	65	12878-100cell-ResolveDNA_S6
874	chr1	66	12878-100cell-ResolveDNA_S6
891	chr1	67	12878-100cell-ResolveDNA_S6
902	chr1	68	12878-100cell-ResolveDNA_S6
711	chr1	69	12878-100cell-ResolveDNA_S6
811	chr1	70	12878-100cell-ResolveDNA_S6
779	chr1	71	12878-100cell-ResolveDNA_S6
689	chr1	72	12878-100cell-ResolveDNA_S6
713	chr1	73	12878-100cell-ResolveDNA_S6
713	chr1	74	12878-100cell-ResolveDNA_S6
706	chr1	75	12878-100cell-ResolveDNA_S6
931	chr1	76	12878-100cell-ResolveDNA_S6
864	chr1	77	12878-100cell-ResolveDNA_S6
896	chr1	78	12878-100cell-ResolveDNA_S6
702	chr1	79	12878-100cell-ResolveDNA_S6
712	chr1	80	12878-100cell-ResolveDNA_S6
797	chr1	81	12878-100cell-ResolveDNA_S6
767	chr1	82	12878-100cell-ResolveDNA_S6
678	chr1	83	12878-100cell-ResolveDNA_S6
821	chr1	84	12878-100cell-ResolveDNA_S6
786	chr1	85	12878-100cell-ResolveDNA_S6
794	chr1	86	12878-100cell-ResolveDNA_S6
928	chr1	87	12878-100cell-ResolveDNA_S6
863	chr1	88	12878-100cell-ResolveDNA_S6
882	chr1	89	12878-100cell-ResolveDNA_S6
797	chr1	90	12878-100cell-ResolveDNA_S6
816	chr1	91	12878-100cell-ResolveDNA_S6
735	chr1	92	12878-100cell-ResolveDNA_S6
838	chr1	93	12878-100cell-ResolveDNA_S6
885	chr1	94	12878-100cell-ResolveDNA_S6
737	chr1	95	12878-100cell-ResolveDNA_S6
775	chr1	96	12878-100cell-ResolveDNA_S6
750	chr1	97	12878-100cell-ResolveDNA_S6
781	chr1	98	12878-100cell-ResolveDNA_S6
800	chr1	99	12878-100cell-ResolveDNA_S6
842	chr1	100	12878-100cell-ResolveDNA_S6
853	chr1	101	12878-100cell-ResolveDNA_S6
716	chr1	102	12878-100cell-ResolveDNA_S6
513	chr1	103	12878-100cell-ResolveDNA_S6
692	chr1	104	12878-100cell-ResolveDNA_S6
638	chr1	105	12878-100cell-ResolveDNA_S6
753	chr1	106	12878-100cell-ResolveDNA_S6
939	chr1	107	12878-100cell-ResolveDNA_S6
647	chr1	108	12878-100cell-ResolveDNA_S6
761	chr1	109	12878-100cell-ResolveDNA_S6
919	chr1	110	12878-100cell-ResolveDNA_S6
1022	chr1	111	12878-100cell-ResolveDNA_S6
783	chr1	112	12878-100cell-ResolveDNA_S6
825	chr1	113	12878-100cell-ResolveDNA_S6
781	chr1	114	12878-100cell-ResolveDNA_S6
1025	chr1	115	12878-100cell-ResolveDNA_S6
923	chr1	116	12878-100cell-ResolveDNA_S6
894	chr1	117	12878-100cell-ResolveDNA_S6
812	chr1	118	12878-100cell-ResolveDNA_S6
924	chr1	119	12878-100cell-ResolveDNA_S6
104	chr1	120	12878-100cell-ResolveDNA_S6
189	chr1	121	12878-100cell-ResolveDNA_S6
2	chr1	122	12878-100cell-ResolveDNA_S6
1	chr1	123	12878-100cell-ResolveDNA_S6
5	chr1	124	12878-100cell-ResolveDNA_S6
51	chr1	125	12878-100cell-ResolveDNA_S6
185	chr1	143	12878-100cell-ResolveDNA_S6
30	chr1	144	12878-100cell-ResolveDNA_S6
308	chr1	145	12878-100cell-ResolveDNA_S6
127	chr1	146	12878-100cell-ResolveDNA_S6
819	chr1	147	12878-100cell-ResolveDNA_S6
209	chr1	148	12878-100cell-ResolveDNA_S6
159	chr1	149	12878-100cell-ResolveDNA_S6
688	chr1	150	12878-100cell-ResolveDNA_S6
830	chr1	151	12878-100cell-ResolveDNA_S6
882	chr1	152	12878-100cell-ResolveDNA_S6
814	chr1	153	12878-100cell-ResolveDNA_S6
827	chr1	154	12878-100cell-ResolveDNA_S6
636	chr1	155	12878-100cell-ResolveDNA_S6
712	chr1	156	12878-100cell-ResolveDNA_S6
873	chr1	157	12878-100cell-ResolveDNA_S6
777	chr1	158	12878-100cell-ResolveDNA_S6
872	chr1	159	12878-100cell-ResolveDNA_S6
972	chr1	160	12878-100cell-ResolveDNA_S6
694	chr1	161	12878-100cell-ResolveDNA_S6
922	chr1	162	12878-100cell-ResolveDNA_S6
738	chr1	163	12878-100cell-ResolveDNA_S6
923	chr1	164	12878-100cell-ResolveDNA_S6
966	chr1	165	12878-100cell-ResolveDNA_S6
934	chr1	166	12878-100cell-ResolveDNA_S6
940	chr1	167	12878-100cell-ResolveDNA_S6
853	chr1	168	12878-100cell-ResolveDNA_S6
885	chr1	169	12878-100cell-ResolveDNA_S6
849	chr1	170	12878-100cell-ResolveDNA_S6
858	chr1	171	12878-100cell-ResolveDNA_S6
928	chr1	172	12878-100cell-ResolveDNA_S6
754	chr1	173	12878-100cell-ResolveDNA_S6
732	chr1	174	12878-100cell-ResolveDNA_S6
979	chr1	175	12878-100cell-ResolveDNA_S6
827	chr1	176	12878-100cell-ResolveDNA_S6
942	chr1	177	12878-100cell-ResolveDNA_S6
770	chr1	178	12878-100cell-ResolveDNA_S6
763	chr1	179	12878-100cell-ResolveDNA_S6
883	chr1	180	12878-100cell-ResolveDNA_S6
998	chr1	181	12878-100cell-ResolveDNA_S6
914	chr1	182	12878-100cell-ResolveDNA_S6
935	chr1	183	12878-100cell-ResolveDNA_S6
909	chr1	184	12878-100cell-ResolveDNA_S6
760	chr1	185	12878-100cell-ResolveDNA_S6
734	chr1	186	12878-100cell-ResolveDNA_S6
723	chr1	187	12878-100cell-ResolveDNA_S6
676	chr1	188	12878-100cell-ResolveDNA_S6
565	chr1	189	12878-100cell-ResolveDNA_S6
665	chr1	190	12878-100cell-ResolveDNA_S6
724	chr1	191	12878-100cell-ResolveDNA_S6
777	chr1	192	12878-100cell-ResolveDNA_S6
797	chr1	193	12878-100cell-ResolveDNA_S6
679	chr1	194	12878-100cell-ResolveDNA_S6
621	chr1	195	12878-100cell-ResolveDNA_S6
639	chr1	196	12878-100cell-ResolveDNA_S6
696	chr1	197	12878-100cell-ResolveDNA_S6
847	chr1	198	12878-100cell-ResolveDNA_S6
797	chr1	199	12878-100cell-ResolveDNA_S6
743	chr1	200	12878-100cell-ResolveDNA_S6
882	chr1	201	12878-100cell-ResolveDNA_S6
769	chr1	202	12878-100cell-ResolveDNA_S6
875	chr1	203	12878-100cell-ResolveDNA_S6
935	chr1	204	12878-100cell-ResolveDNA_S6
789	chr1	205	12878-100cell-ResolveDNA_S6
754	chr1	206	12878-100cell-ResolveDNA_S6
842	chr1	207	12878-100cell-ResolveDNA_S6
1013	chr1	208	12878-100cell-ResolveDNA_S6
991	chr1	209	12878-100cell-ResolveDNA_S6
874	chr1	210	12878-100cell-ResolveDNA_S6
905	chr1	211	12878-100cell-ResolveDNA_S6
827	chr1	212	12878-100cell-ResolveDNA_S6
902	chr1	213	12878-100cell-ResolveDNA_S6
860	chr1	214	12878-100cell-ResolveDNA_S6
767	chr1	215	12878-100cell-ResolveDNA_S6
844	chr1	216	12878-100cell-ResolveDNA_S6
831	chr1	217	12878-100cell-ResolveDNA_S6
836	chr1	218	12878-100cell-ResolveDNA_S6
763	chr1	219	12878-100cell-ResolveDNA_S6
849	chr1	220	12878-100cell-ResolveDNA_S6
975	chr1	221	12878-100cell-ResolveDNA_S6
771	chr1	222	12878-100cell-ResolveDNA_S6
856	chr1	223	12878-100cell-ResolveDNA_S6
873	chr1	224	12878-100cell-ResolveDNA_S6
752	chr1	225	12878-100cell-ResolveDNA_S6
842	chr1	226	12878-100cell-ResolveDNA_S6
710	chr1	227	12878-100cell-ResolveDNA_S6
669	chr1	228	12878-100cell-ResolveDNA_S6
958	chr1	229	12878-100cell-ResolveDNA_S6
1016	chr1	230	12878-100cell-ResolveDNA_S6
963	chr1	231	12878-100cell-ResolveDNA_S6
976	chr1	232	12878-100cell-ResolveDNA_S6
871	chr1	233	12878-100cell-ResolveDNA_S6
894	chr1	234	12878-100cell-ResolveDNA_S6
723	chr1	235	12878-100cell-ResolveDNA_S6
923	chr1	236	12878-100cell-ResolveDNA_S6
831	chr1	237	12878-100cell-ResolveDNA_S6
711	chr1	238	12878-100cell-ResolveDNA_S6
850	chr1	239	12878-100cell-ResolveDNA_S6
789	chr1	240	12878-100cell-ResolveDNA_S6
816	chr1	241	12878-100cell-ResolveDNA_S6
791	chr1	242	12878-100cell-ResolveDNA_S6
654	chr1	243	12878-100cell-ResolveDNA_S6
811	chr1	244	12878-100cell-ResolveDNA_S6
865	chr1	245	12878-100cell-ResolveDNA_S6
799	chr1	246	12878-100cell-ResolveDNA_S6
802	chr1	247	12878-100cell-ResolveDNA_S6
573	chr1	248	12878-100cell-ResolveDNA_S6
716	chr10	0	12878-100cell-ResolveDNA_S6
854	chr10	1	12878-100cell-ResolveDNA_S6
868	chr10	2	12878-100cell-ResolveDNA_S6
959	chr10	3	12878-100cell-ResolveDNA_S6
857	chr10	4	12878-100cell-ResolveDNA_S6
943	chr10	5	12878-100cell-ResolveDNA_S6
877	chr10	6	12878-100cell-ResolveDNA_S6
906	chr10	7	12878-100cell-ResolveDNA_S6
796	chr10	8	12878-100cell-ResolveDNA_S6
749	chr10	9	12878-100cell-ResolveDNA_S6
898	chr10	10	12878-100cell-ResolveDNA_S6
942	chr10	11	12878-100cell-ResolveDNA_S6
788	chr10	12	12878-100cell-ResolveDNA_S6
889	chr10	13	12878-100cell-ResolveDNA_S6
1028	chr10	14	12878-100cell-ResolveDNA_S6
891	chr10	15	12878-100cell-ResolveDNA_S6
933	chr10	16	12878-100cell-ResolveDNA_S6
795	chr10	17	12878-100cell-ResolveDNA_S6
760	chr10	18	12878-100cell-ResolveDNA_S6
778	chr10	19	12878-100cell-ResolveDNA_S6
789	chr10	20	12878-100cell-ResolveDNA_S6
713	chr10	21	12878-100cell-ResolveDNA_S6
797	chr10	22	12878-100cell-ResolveDNA_S6
855	chr10	23	12878-100cell-ResolveDNA_S6
828	chr10	24	12878-100cell-ResolveDNA_S6
826	chr10	25	12878-100cell-ResolveDNA_S6
766	chr10	26	12878-100cell-ResolveDNA_S6
746	chr10	27	12878-100cell-ResolveDNA_S6
803	chr10	28	12878-100cell-ResolveDNA_S6
863	chr10	29	12878-100cell-ResolveDNA_S6
803	chr10	30	12878-100cell-ResolveDNA_S6
928	chr10	31	12878-100cell-ResolveDNA_S6
835	chr10	32	12878-100cell-ResolveDNA_S6
945	chr10	33	12878-100cell-ResolveDNA_S6
875	chr10	34	12878-100cell-ResolveDNA_S6
853	chr10	35	12878-100cell-ResolveDNA_S6
760	chr10	36	12878-100cell-ResolveDNA_S6
712	chr10	37	12878-100cell-ResolveDNA_S6
408	chr10	38	12878-100cell-ResolveDNA_S6
110	chr10	39	12878-100cell-ResolveDNA_S6
26	chr10	41	12878-100cell-ResolveDNA_S6
612	chr10	42	12878-100cell-ResolveDNA_S6
726	chr10	43	12878-100cell-ResolveDNA_S6
872	chr10	44	12878-100cell-ResolveDNA_S6
615	chr10	45	12878-100cell-ResolveDNA_S6
308	chr10	46	12878-100cell-ResolveDNA_S6
395	chr10	47	12878-100cell-ResolveDNA_S6
818	chr10	48	12878-100cell-ResolveDNA_S6
811	chr10	49	12878-100cell-ResolveDNA_S6
736	chr10	50	12878-100cell-ResolveDNA_S6
757	chr10	51	12878-100cell-ResolveDNA_S6
775	chr10	52	12878-100cell-ResolveDNA_S6
705	chr10	53	12878-100cell-ResolveDNA_S6
664	chr10	54	12878-100cell-ResolveDNA_S6
668	chr10	55	12878-100cell-ResolveDNA_S6
719	chr10	56	12878-100cell-ResolveDNA_S6
692	chr10	57	12878-100cell-ResolveDNA_S6
807	chr10	58	12878-100cell-ResolveDNA_S6
889	chr10	59	12878-100cell-ResolveDNA_S6
803	chr10	60	12878-100cell-ResolveDNA_S6
809	chr10	61	12878-100cell-ResolveDNA_S6
890	chr10	62	12878-100cell-ResolveDNA_S6
797	chr10	63	12878-100cell-ResolveDNA_S6
788	chr10	64	12878-100cell-ResolveDNA_S6
775	chr10	65	12878-100cell-ResolveDNA_S6
777	chr10	66	12878-100cell-ResolveDNA_S6
722	chr10	67	12878-100cell-ResolveDNA_S6
707	chr10	68	12878-100cell-ResolveDNA_S6
948	chr10	69	12878-100cell-ResolveDNA_S6
856	chr10	70	12878-100cell-ResolveDNA_S6
860	chr10	71	12878-100cell-ResolveDNA_S6
777	chr10	72	12878-100cell-ResolveDNA_S6
718	chr10	73	12878-100cell-ResolveDNA_S6
826	chr10	74	12878-100cell-ResolveDNA_S6
1033	chr10	75	12878-100cell-ResolveDNA_S6
983	chr10	76	12878-100cell-ResolveDNA_S6
1040	chr10	77	12878-100cell-ResolveDNA_S6
1023	chr10	78	12878-100cell-ResolveDNA_S6
623	chr10	79	12878-100cell-ResolveDNA_S6
832	chr10	80	12878-100cell-ResolveDNA_S6
723	chr10	81	12878-100cell-ResolveDNA_S6
840	chr10	82	12878-100cell-ResolveDNA_S6
804	chr10	83	12878-100cell-ResolveDNA_S6
848	chr10	84	12878-100cell-ResolveDNA_S6
912	chr10	85	12878-100cell-ResolveDNA_S6
802	chr10	86	12878-100cell-ResolveDNA_S6
590	chr10	87	12878-100cell-ResolveDNA_S6
935	chr10	88	12878-100cell-ResolveDNA_S6
956	chr10	89	12878-100cell-ResolveDNA_S6
854	chr10	90	12878-100cell-ResolveDNA_S6
760	chr10	91	12878-100cell-ResolveDNA_S6
637	chr10	92	12878-100cell-ResolveDNA_S6
908	chr10	93	12878-100cell-ResolveDNA_S6
826	chr10	94	12878-100cell-ResolveDNA_S6
916	chr10	95	12878-100cell-ResolveDNA_S6
889	chr10	96	12878-100cell-ResolveDNA_S6
869	chr10	97	12878-100cell-ResolveDNA_S6
865	chr10	98	12878-100cell-ResolveDNA_S6
838	chr10	99	12878-100cell-ResolveDNA_S6
832	chr10	100	12878-100cell-ResolveDNA_S6
751	chr10	101	12878-100cell-ResolveDNA_S6
726	chr10	102	12878-100cell-ResolveDNA_S6
900	chr10	103	12878-100cell-ResolveDNA_S6
979	chr10	104	12878-100cell-ResolveDNA_S6
875	chr10	105	12878-100cell-ResolveDNA_S6
826	chr10	106	12878-100cell-ResolveDNA_S6
885	chr10	107	12878-100cell-ResolveDNA_S6
792	chr10	108	12878-100cell-ResolveDNA_S6
960	chr10	109	12878-100cell-ResolveDNA_S6
1004	chr10	110	12878-100cell-ResolveDNA_S6
880	chr10	111	12878-100cell-ResolveDNA_S6
848	chr10	112	12878-100cell-ResolveDNA_S6
1074	chr10	113	12878-100cell-ResolveDNA_S6
846	chr10	114	12878-100cell-ResolveDNA_S6
688	chr10	115	12878-100cell-ResolveDNA_S6
916	chr10	116	12878-100cell-ResolveDNA_S6
1009	chr10	117	12878-100cell-ResolveDNA_S6
937	chr10	118	12878-100cell-ResolveDNA_S6
856	chr10	119	12878-100cell-ResolveDNA_S6
927	chr10	120	12878-100cell-ResolveDNA_S6
959	chr10	121	12878-100cell-ResolveDNA_S6
930	chr10	122	12878-100cell-ResolveDNA_S6
996	chr10	123	12878-100cell-ResolveDNA_S6
841	chr10	124	12878-100cell-ResolveDNA_S6
929	chr10	125	12878-100cell-ResolveDNA_S6
934	chr10	126	12878-100cell-ResolveDNA_S6
1020	chr10	127	12878-100cell-ResolveDNA_S6
919	chr10	128	12878-100cell-ResolveDNA_S6
926	chr10	129	12878-100cell-ResolveDNA_S6
803	chr10	130	12878-100cell-ResolveDNA_S6
735	chr10	131	12878-100cell-ResolveDNA_S6
500	chr10	132	12878-100cell-ResolveDNA_S6
326	chr10	133	12878-100cell-ResolveDNA_S6
330	chr11	0	12878-100cell-ResolveDNA_S6
348	chr11	1	12878-100cell-ResolveDNA_S6
564	chr11	2	12878-100cell-ResolveDNA_S6
629	chr11	3	12878-100cell-ResolveDNA_S6
774	chr11	4	12878-100cell-ResolveDNA_S6
824	chr11	5	12878-100cell-ResolveDNA_S6
934	chr11	6	12878-100cell-ResolveDNA_S6
922	chr11	7	12878-100cell-ResolveDNA_S6
868	chr11	8	12878-100cell-ResolveDNA_S6
731	chr11	9	12878-100cell-ResolveDNA_S6
879	chr11	10	12878-100cell-ResolveDNA_S6
969	chr11	11	12878-100cell-ResolveDNA_S6
997	chr11	12	12878-100cell-ResolveDNA_S6
822	chr11	13	12878-100cell-ResolveDNA_S6
729	chr11	14	12878-100cell-ResolveDNA_S6
1008	chr11	15	12878-100cell-ResolveDNA_S6
781	chr11	16	12878-100cell-ResolveDNA_S6
906	chr11	17	12878-100cell-ResolveDNA_S6
822	chr11	18	12878-100cell-ResolveDNA_S6
1123	chr11	19	12878-100cell-ResolveDNA_S6
886	chr11	20	12878-100cell-ResolveDNA_S6
843	chr11	21	12878-100cell-ResolveDNA_S6
746	chr11	22	12878-100cell-ResolveDNA_S6
713	chr11	23	12878-100cell-ResolveDNA_S6
694	chr11	24	12878-100cell-ResolveDNA_S6
703	chr11	25	12878-100cell-ResolveDNA_S6
765	chr11	26	12878-100cell-ResolveDNA_S6
880	chr11	27	12878-100cell-ResolveDNA_S6
768	chr11	28	12878-100cell-ResolveDNA_S6
852	chr11	29	12878-100cell-ResolveDNA_S6
837	chr11	30	12878-100cell-ResolveDNA_S6
821	chr11	31	12878-100cell-ResolveDNA_S6
828	chr11	32	12878-100cell-ResolveDNA_S6
877	chr11	33	12878-100cell-ResolveDNA_S6
934	chr11	34	12878-100cell-ResolveDNA_S6
1055	chr11	35	12878-100cell-ResolveDNA_S6
973	chr11	36	12878-100cell-ResolveDNA_S6
742	chr11	37	12878-100cell-ResolveDNA_S6
666	chr11	38	12878-100cell-ResolveDNA_S6
669	chr11	39	12878-100cell-ResolveDNA_S6
754	chr11	40	12878-100cell-ResolveDNA_S6
785	chr11	41	12878-100cell-ResolveDNA_S6
802	chr11	42	12878-100cell-ResolveDNA_S6
841	chr11	43	12878-100cell-ResolveDNA_S6
1017	chr11	44	12878-100cell-ResolveDNA_S6
944	chr11	45	12878-100cell-ResolveDNA_S6
802	chr11	46	12878-100cell-ResolveDNA_S6
662	chr11	47	12878-100cell-ResolveDNA_S6
547	chr11	48	12878-100cell-ResolveDNA_S6
557	chr11	49	12878-100cell-ResolveDNA_S6
317	chr11	50	12878-100cell-ResolveDNA_S6
150	chr11	54	12878-100cell-ResolveDNA_S6
505	chr11	55	12878-100cell-ResolveDNA_S6
719	chr11	56	12878-100cell-ResolveDNA_S6
953	chr11	57	12878-100cell-ResolveDNA_S6
790	chr11	58	12878-100cell-ResolveDNA_S6
871	chr11	59	12878-100cell-ResolveDNA_S6
899	chr11	60	12878-100cell-ResolveDNA_S6
659	chr11	61	12878-100cell-ResolveDNA_S6
722	chr11	62	12878-100cell-ResolveDNA_S6
743	chr11	63	12878-100cell-ResolveDNA_S6
581	chr11	64	12878-100cell-ResolveDNA_S6
657	chr11	65	12878-100cell-ResolveDNA_S6
710	chr11	66	12878-100cell-ResolveDNA_S6
589	chr11	67	12878-100cell-ResolveDNA_S6
841	chr11	68	12878-100cell-ResolveDNA_S6
630	chr11	69	12878-100cell-ResolveDNA_S6
744	chr11	70	12878-100cell-ResolveDNA_S6
638	chr11	71	12878-100cell-ResolveDNA_S6
856	chr11	72	12878-100cell-ResolveDNA_S6
813	chr11	73	12878-100cell-ResolveDNA_S6
854	chr11	74	12878-100cell-ResolveDNA_S6
871	chr11	75	12878-100cell-ResolveDNA_S6
745	chr11	76	12878-100cell-ResolveDNA_S6
727	chr11	77	12878-100cell-ResolveDNA_S6
958	chr11	78	12878-100cell-ResolveDNA_S6
955	chr11	79	12878-100cell-ResolveDNA_S6
841	chr11	80	12878-100cell-ResolveDNA_S6
776	chr11	81	12878-100cell-ResolveDNA_S6
799	chr11	82	12878-100cell-ResolveDNA_S6
928	chr11	83	12878-100cell-ResolveDNA_S6
844	chr11	84	12878-100cell-ResolveDNA_S6
766	chr11	85	12878-100cell-ResolveDNA_S6
898	chr11	86	12878-100cell-ResolveDNA_S6
817	chr11	87	12878-100cell-ResolveDNA_S6
731	chr11	88	12878-100cell-ResolveDNA_S6
459	chr11	89	12878-100cell-ResolveDNA_S6
654	chr11	90	12878-100cell-ResolveDNA_S6
761	chr11	91	12878-100cell-ResolveDNA_S6
891	chr11	92	12878-100cell-ResolveDNA_S6
881	chr11	93	12878-100cell-ResolveDNA_S6
918	chr11	94	12878-100cell-ResolveDNA_S6
853	chr11	95	12878-100cell-ResolveDNA_S6
804	chr11	96	12878-100cell-ResolveDNA_S6
809	chr11	97	12878-100cell-ResolveDNA_S6
623	chr11	98	12878-100cell-ResolveDNA_S6
673	chr11	99	12878-100cell-ResolveDNA_S6
789	chr11	100	12878-100cell-ResolveDNA_S6
789	chr11	101	12878-100cell-ResolveDNA_S6
833	chr11	102	12878-100cell-ResolveDNA_S6
752	chr11	103	12878-100cell-ResolveDNA_S6
786	chr11	104	12878-100cell-ResolveDNA_S6
759	chr11	105	12878-100cell-ResolveDNA_S6
780	chr11	106	12878-100cell-ResolveDNA_S6
754	chr11	107	12878-100cell-ResolveDNA_S6
829	chr11	108	12878-100cell-ResolveDNA_S6
849	chr11	109	12878-100cell-ResolveDNA_S6
924	chr11	110	12878-100cell-ResolveDNA_S6
932	chr11	111	12878-100cell-ResolveDNA_S6
987	chr11	112	12878-100cell-ResolveDNA_S6
936	chr11	113	12878-100cell-ResolveDNA_S6
904	chr11	114	12878-100cell-ResolveDNA_S6
967	chr11	115	12878-100cell-ResolveDNA_S6
906	chr11	116	12878-100cell-ResolveDNA_S6
860	chr11	117	12878-100cell-ResolveDNA_S6
776	chr11	118	12878-100cell-ResolveDNA_S6
803	chr11	119	12878-100cell-ResolveDNA_S6
929	chr11	120	12878-100cell-ResolveDNA_S6
969	chr11	121	12878-100cell-ResolveDNA_S6
924	chr11	122	12878-100cell-ResolveDNA_S6
894	chr11	123	12878-100cell-ResolveDNA_S6
859	chr11	124	12878-100cell-ResolveDNA_S6
887	chr11	125	12878-100cell-ResolveDNA_S6
967	chr11	126	12878-100cell-ResolveDNA_S6
816	chr11	127	12878-100cell-ResolveDNA_S6
918	chr11	128	12878-100cell-ResolveDNA_S6
872	chr11	129	12878-100cell-ResolveDNA_S6
871	chr11	130	12878-100cell-ResolveDNA_S6
1010	chr11	131	12878-100cell-ResolveDNA_S6
1020	chr11	132	12878-100cell-ResolveDNA_S6
959	chr11	133	12878-100cell-ResolveDNA_S6
868	chr11	134	12878-100cell-ResolveDNA_S6
63	chr11	135	12878-100cell-ResolveDNA_S6
821	chr12	0	12878-100cell-ResolveDNA_S6
722	chr12	1	12878-100cell-ResolveDNA_S6
936	chr12	2	12878-100cell-ResolveDNA_S6
968	chr12	3	12878-100cell-ResolveDNA_S6
999	chr12	4	12878-100cell-ResolveDNA_S6
1066	chr12	5	12878-100cell-ResolveDNA_S6
779	chr12	6	12878-100cell-ResolveDNA_S6
685	chr12	7	12878-100cell-ResolveDNA_S6
710	chr12	8	12878-100cell-ResolveDNA_S6
627	chr12	9	12878-100cell-ResolveDNA_S6
733	chr12	10	12878-100cell-ResolveDNA_S6
821	chr12	11	12878-100cell-ResolveDNA_S6
785	chr12	12	12878-100cell-ResolveDNA_S6
982	chr12	13	12878-100cell-ResolveDNA_S6
844	chr12	14	12878-100cell-ResolveDNA_S6
845	chr12	15	12878-100cell-ResolveDNA_S6
806	chr12	16	12878-100cell-ResolveDNA_S6
725	chr12	17	12878-100cell-ResolveDNA_S6
767	chr12	18	12878-100cell-ResolveDNA_S6
808	chr12	19	12878-100cell-ResolveDNA_S6
743	chr12	20	12878-100cell-ResolveDNA_S6
715	chr12	21	12878-100cell-ResolveDNA_S6
757	chr12	22	12878-100cell-ResolveDNA_S6
768	chr12	23	12878-100cell-ResolveDNA_S6
852	chr12	24	12878-100cell-ResolveDNA_S6
873	chr12	25	12878-100cell-ResolveDNA_S6
853	chr12	26	12878-100cell-ResolveDNA_S6
951	chr12	27	12878-100cell-ResolveDNA_S6
755	chr12	28	12878-100cell-ResolveDNA_S6
861	chr12	29	12878-100cell-ResolveDNA_S6
927	chr12	30	12878-100cell-ResolveDNA_S6
710	chr12	31	12878-100cell-ResolveDNA_S6
676	chr12	32	12878-100cell-ResolveDNA_S6
741	chr12	33	12878-100cell-ResolveDNA_S6
292	chr12	34	12878-100cell-ResolveDNA_S6
199	chr12	37	12878-100cell-ResolveDNA_S6
724	chr12	38	12878-100cell-ResolveDNA_S6
760	chr12	39	12878-100cell-ResolveDNA_S6
858	chr12	40	12878-100cell-ResolveDNA_S6
762	chr12	41	12878-100cell-ResolveDNA_S6
770	chr12	42	12878-100cell-ResolveDNA_S6
815	chr12	43	12878-100cell-ResolveDNA_S6
774	chr12	44	12878-100cell-ResolveDNA_S6
877	chr12	45	12878-100cell-ResolveDNA_S6
806	chr12	46	12878-100cell-ResolveDNA_S6
820	chr12	47	12878-100cell-ResolveDNA_S6
796	chr12	48	12878-100cell-ResolveDNA_S6
739	chr12	49	12878-100cell-ResolveDNA_S6
724	chr12	50	12878-100cell-ResolveDNA_S6
828	chr12	51	12878-100cell-ResolveDNA_S6
809	chr12	52	12878-100cell-ResolveDNA_S6
782	chr12	53	12878-100cell-ResolveDNA_S6
835	chr12	54	12878-100cell-ResolveDNA_S6
757	chr12	55	12878-100cell-ResolveDNA_S6
788	chr12	56	12878-100cell-ResolveDNA_S6
775	chr12	57	12878-100cell-ResolveDNA_S6
905	chr12	58	12878-100cell-ResolveDNA_S6
718	chr12	59	12878-100cell-ResolveDNA_S6
705	chr12	60	12878-100cell-ResolveDNA_S6
752	chr12	61	12878-100cell-ResolveDNA_S6
803	chr12	62	12878-100cell-ResolveDNA_S6
711	chr12	63	12878-100cell-ResolveDNA_S6
811	chr12	64	12878-100cell-ResolveDNA_S6
956	chr12	65	12878-100cell-ResolveDNA_S6
880	chr12	66	12878-100cell-ResolveDNA_S6
947	chr12	67	12878-100cell-ResolveDNA_S6
829	chr12	68	12878-100cell-ResolveDNA_S6
748	chr12	69	12878-100cell-ResolveDNA_S6
810	chr12	70	12878-100cell-ResolveDNA_S6
835	chr12	71	12878-100cell-ResolveDNA_S6
735	chr12	72	12878-100cell-ResolveDNA_S6
630	chr12	73	12878-100cell-ResolveDNA_S6
707	chr12	74	12878-100cell-ResolveDNA_S6
849	chr12	75	12878-100cell-ResolveDNA_S6
819	chr12	76	12878-100cell-ResolveDNA_S6
820	chr12	77	12878-100cell-ResolveDNA_S6
770	chr12	78	12878-100cell-ResolveDNA_S6
756	chr12	79	12878-100cell-ResolveDNA_S6
736	chr12	80	12878-100cell-ResolveDNA_S6
838	chr12	81	12878-100cell-ResolveDNA_S6
768	chr12	82	12878-100cell-ResolveDNA_S6
783	chr12	83	12878-100cell-ResolveDNA_S6
717	chr12	84	12878-100cell-ResolveDNA_S6
676	chr12	85	12878-100cell-ResolveDNA_S6
678	chr12	86	12878-100cell-ResolveDNA_S6
676	chr12	87	12878-100cell-ResolveDNA_S6
830	chr12	88	12878-100cell-ResolveDNA_S6
906	chr12	89	12878-100cell-ResolveDNA_S6
735	chr12	90	12878-100cell-ResolveDNA_S6
793	chr12	91	12878-100cell-ResolveDNA_S6
903	chr12	92	12878-100cell-ResolveDNA_S6
896	chr12	93	12878-100cell-ResolveDNA_S6
974	chr12	94	12878-100cell-ResolveDNA_S6
720	chr12	95	12878-100cell-ResolveDNA_S6
880	chr12	96	12878-100cell-ResolveDNA_S6
841	chr12	97	12878-100cell-ResolveDNA_S6
946	chr12	98	12878-100cell-ResolveDNA_S6
876	chr12	99	12878-100cell-ResolveDNA_S6
862	chr12	100	12878-100cell-ResolveDNA_S6
874	chr12	101	12878-100cell-ResolveDNA_S6
896	chr12	102	12878-100cell-ResolveDNA_S6
932	chr12	103	12878-100cell-ResolveDNA_S6
954	chr12	104	12878-100cell-ResolveDNA_S6
981	chr12	105	12878-100cell-ResolveDNA_S6
943	chr12	106	12878-100cell-ResolveDNA_S6
938	chr12	107	12878-100cell-ResolveDNA_S6
981	chr12	108	12878-100cell-ResolveDNA_S6
782	chr12	109	12878-100cell-ResolveDNA_S6
787	chr12	110	12878-100cell-ResolveDNA_S6
760	chr12	111	12878-100cell-ResolveDNA_S6
893	chr12	112	12878-100cell-ResolveDNA_S6
879	chr12	113	12878-100cell-ResolveDNA_S6
1029	chr12	114	12878-100cell-ResolveDNA_S6
1055	chr12	115	12878-100cell-ResolveDNA_S6
782	chr12	116	12878-100cell-ResolveDNA_S6
952	chr12	117	12878-100cell-ResolveDNA_S6
897	chr12	118	12878-100cell-ResolveDNA_S6
948	chr12	119	12878-100cell-ResolveDNA_S6
732	chr12	120	12878-100cell-ResolveDNA_S6
639	chr12	121	12878-100cell-ResolveDNA_S6
644	chr12	122	12878-100cell-ResolveDNA_S6
787	chr12	123	12878-100cell-ResolveDNA_S6
799	chr12	124	12878-100cell-ResolveDNA_S6
963	chr12	125	12878-100cell-ResolveDNA_S6
857	chr12	126	12878-100cell-ResolveDNA_S6
983	chr12	127	12878-100cell-ResolveDNA_S6
892	chr12	128	12878-100cell-ResolveDNA_S6
964	chr12	129	12878-100cell-ResolveDNA_S6
976	chr12	130	12878-100cell-ResolveDNA_S6
690	chr12	131	12878-100cell-ResolveDNA_S6
509	chr12	132	12878-100cell-ResolveDNA_S6
198	chr12	133	12878-100cell-ResolveDNA_S6
6	chr13	16	12878-100cell-ResolveDNA_S6
1	chr13	17	12878-100cell-ResolveDNA_S6
295	chr13	18	12878-100cell-ResolveDNA_S6
551	chr13	19	12878-100cell-ResolveDNA_S6
776	chr13	20	12878-100cell-ResolveDNA_S6
908	chr13	21	12878-100cell-ResolveDNA_S6
811	chr13	22	12878-100cell-ResolveDNA_S6
901	chr13	23	12878-100cell-ResolveDNA_S6
794	chr13	24	12878-100cell-ResolveDNA_S6
952	chr13	25	12878-100cell-ResolveDNA_S6
877	chr13	26	12878-100cell-ResolveDNA_S6
848	chr13	27	12878-100cell-ResolveDNA_S6
811	chr13	28	12878-100cell-ResolveDNA_S6
922	chr13	29	12878-100cell-ResolveDNA_S6
901	chr13	30	12878-100cell-ResolveDNA_S6
826	chr13	31	12878-100cell-ResolveDNA_S6
841	chr13	32	12878-100cell-ResolveDNA_S6
877	chr13	33	12878-100cell-ResolveDNA_S6
876	chr13	34	12878-100cell-ResolveDNA_S6
802	chr13	35	12878-100cell-ResolveDNA_S6
892	chr13	36	12878-100cell-ResolveDNA_S6
724	chr13	37	12878-100cell-ResolveDNA_S6
750	chr13	38	12878-100cell-ResolveDNA_S6
882	chr13	39	12878-100cell-ResolveDNA_S6
960	chr13	40	12878-100cell-ResolveDNA_S6
758	chr13	41	12878-100cell-ResolveDNA_S6
939	chr13	42	12878-100cell-ResolveDNA_S6
861	chr13	43	12878-100cell-ResolveDNA_S6
868	chr13	44	12878-100cell-ResolveDNA_S6
780	chr13	45	12878-100cell-ResolveDNA_S6
863	chr13	46	12878-100cell-ResolveDNA_S6
802	chr13	47	12878-100cell-ResolveDNA_S6
820	chr13	48	12878-100cell-ResolveDNA_S6
747	chr13	49	12878-100cell-ResolveDNA_S6
878	chr13	50	12878-100cell-ResolveDNA_S6
878	chr13	51	12878-100cell-ResolveDNA_S6
714	chr13	52	12878-100cell-ResolveDNA_S6
771	chr13	53	12878-100cell-ResolveDNA_S6
677	chr13	54	12878-100cell-ResolveDNA_S6
639	chr13	55	12878-100cell-ResolveDNA_S6
656	chr13	56	12878-100cell-ResolveDNA_S6
612	chr13	57	12878-100cell-ResolveDNA_S6
675	chr13	58	12878-100cell-ResolveDNA_S6
751	chr13	59	12878-100cell-ResolveDNA_S6
833	chr13	60	12878-100cell-ResolveDNA_S6
715	chr13	61	12878-100cell-ResolveDNA_S6
725	chr13	62	12878-100cell-ResolveDNA_S6
585	chr13	63	12878-100cell-ResolveDNA_S6
675	chr13	64	12878-100cell-ResolveDNA_S6
637	chr13	65	12878-100cell-ResolveDNA_S6
737	chr13	66	12878-100cell-ResolveDNA_S6
729	chr13	67	12878-100cell-ResolveDNA_S6
698	chr13	68	12878-100cell-ResolveDNA_S6
705	chr13	69	12878-100cell-ResolveDNA_S6
743	chr13	70	12878-100cell-ResolveDNA_S6
708	chr13	71	12878-100cell-ResolveDNA_S6
691	chr13	72	12878-100cell-ResolveDNA_S6
813	chr13	73	12878-100cell-ResolveDNA_S6
796	chr13	74	12878-100cell-ResolveDNA_S6
826	chr13	75	12878-100cell-ResolveDNA_S6
762	chr13	76	12878-100cell-ResolveDNA_S6
868	chr13	77	12878-100cell-ResolveDNA_S6
884	chr13	78	12878-100cell-ResolveDNA_S6
823	chr13	79	12878-100cell-ResolveDNA_S6
756	chr13	80	12878-100cell-ResolveDNA_S6
692	chr13	81	12878-100cell-ResolveDNA_S6
667	chr13	82	12878-100cell-ResolveDNA_S6
691	chr13	83	12878-100cell-ResolveDNA_S6
684	chr13	84	12878-100cell-ResolveDNA_S6
694	chr13	85	12878-100cell-ResolveDNA_S6
580	chr13	86	12878-100cell-ResolveDNA_S6
623	chr13	87	12878-100cell-ResolveDNA_S6
646	chr13	88	12878-100cell-ResolveDNA_S6
615	chr13	89	12878-100cell-ResolveDNA_S6
693	chr13	90	12878-100cell-ResolveDNA_S6
786	chr13	91	12878-100cell-ResolveDNA_S6
767	chr13	92	12878-100cell-ResolveDNA_S6
713	chr13	93	12878-100cell-ResolveDNA_S6
860	chr13	94	12878-100cell-ResolveDNA_S6
835	chr13	95	12878-100cell-ResolveDNA_S6
784	chr13	96	12878-100cell-ResolveDNA_S6
937	chr13	97	12878-100cell-ResolveDNA_S6
892	chr13	98	12878-100cell-ResolveDNA_S6
905	chr13	99	12878-100cell-ResolveDNA_S6
887	chr13	100	12878-100cell-ResolveDNA_S6
867	chr13	101	12878-100cell-ResolveDNA_S6
905	chr13	102	12878-100cell-ResolveDNA_S6
784	chr13	103	12878-100cell-ResolveDNA_S6
792	chr13	104	12878-100cell-ResolveDNA_S6
755	chr13	105	12878-100cell-ResolveDNA_S6
847	chr13	106	12878-100cell-ResolveDNA_S6
745	chr13	107	12878-100cell-ResolveDNA_S6
813	chr13	108	12878-100cell-ResolveDNA_S6
883	chr13	109	12878-100cell-ResolveDNA_S6
938	chr13	110	12878-100cell-ResolveDNA_S6
818	chr13	111	12878-100cell-ResolveDNA_S6
762	chr13	112	12878-100cell-ResolveDNA_S6
609	chr13	113	12878-100cell-ResolveDNA_S6
273	chr13	114	12878-100cell-ResolveDNA_S6
12	chr14	16	12878-100cell-ResolveDNA_S6
49	chr14	18	12878-100cell-ResolveDNA_S6
228	chr14	19	12878-100cell-ResolveDNA_S6
787	chr14	20	12878-100cell-ResolveDNA_S6
823	chr14	21	12878-100cell-ResolveDNA_S6
937	chr14	22	12878-100cell-ResolveDNA_S6
889	chr14	23	12878-100cell-ResolveDNA_S6
878	chr14	24	12878-100cell-ResolveDNA_S6
823	chr14	25	12878-100cell-ResolveDNA_S6
798	chr14	26	12878-100cell-ResolveDNA_S6
689	chr14	27	12878-100cell-ResolveDNA_S6
692	chr14	28	12878-100cell-ResolveDNA_S6
759	chr14	29	12878-100cell-ResolveDNA_S6
749	chr14	30	12878-100cell-ResolveDNA_S6
793	chr14	31	12878-100cell-ResolveDNA_S6
748	chr14	32	12878-100cell-ResolveDNA_S6
886	chr14	33	12878-100cell-ResolveDNA_S6
725	chr14	34	12878-100cell-ResolveDNA_S6
738	chr14	35	12878-100cell-ResolveDNA_S6
865	chr14	36	12878-100cell-ResolveDNA_S6
652	chr14	37	12878-100cell-ResolveDNA_S6
842	chr14	38	12878-100cell-ResolveDNA_S6
717	chr14	39	12878-100cell-ResolveDNA_S6
727	chr14	40	12878-100cell-ResolveDNA_S6
700	chr14	41	12878-100cell-ResolveDNA_S6
684	chr14	42	12878-100cell-ResolveDNA_S6
689	chr14	43	12878-100cell-ResolveDNA_S6
728	chr14	44	12878-100cell-ResolveDNA_S6
707	chr14	45	12878-100cell-ResolveDNA_S6
677	chr14	46	12878-100cell-ResolveDNA_S6
635	chr14	47	12878-100cell-ResolveDNA_S6
664	chr14	48	12878-100cell-ResolveDNA_S6
800	chr14	49	12878-100cell-ResolveDNA_S6
777	chr14	50	12878-100cell-ResolveDNA_S6
833	chr14	51	12878-100cell-ResolveDNA_S6
735	chr14	52	12878-100cell-ResolveDNA_S6
821	chr14	53	12878-100cell-ResolveDNA_S6
896	chr14	54	12878-100cell-ResolveDNA_S6
881	chr14	55	12878-100cell-ResolveDNA_S6
904	chr14	56	12878-100cell-ResolveDNA_S6
862	chr14	57	12878-100cell-ResolveDNA_S6
746	chr14	58	12878-100cell-ResolveDNA_S6
863	chr14	59	12878-100cell-ResolveDNA_S6
786	chr14	60	12878-100cell-ResolveDNA_S6
1077	chr14	61	12878-100cell-ResolveDNA_S6
898	chr14	62	12878-100cell-ResolveDNA_S6
752	chr14	63	12878-100cell-ResolveDNA_S6
894	chr14	64	12878-100cell-ResolveDNA_S6
938	chr14	65	12878-100cell-ResolveDNA_S6
852	chr14	66	12878-100cell-ResolveDNA_S6
847	chr14	67	12878-100cell-ResolveDNA_S6
1037	chr14	68	12878-100cell-ResolveDNA_S6
992	chr14	69	12878-100cell-ResolveDNA_S6
985	chr14	70	12878-100cell-ResolveDNA_S6
793	chr14	71	12878-100cell-ResolveDNA_S6
1021	chr14	72	12878-100cell-ResolveDNA_S6
732	chr14	73	12878-100cell-ResolveDNA_S6
814	chr14	74	12878-100cell-ResolveDNA_S6
976	chr14	75	12878-100cell-ResolveDNA_S6
878	chr14	76	12878-100cell-ResolveDNA_S6
867	chr14	77	12878-100cell-ResolveDNA_S6
1049	chr14	78	12878-100cell-ResolveDNA_S6
865	chr14	79	12878-100cell-ResolveDNA_S6
809	chr14	80	12878-100cell-ResolveDNA_S6
909	chr14	81	12878-100cell-ResolveDNA_S6
793	chr14	82	12878-100cell-ResolveDNA_S6
711	chr14	83	12878-100cell-ResolveDNA_S6
667	chr14	84	12878-100cell-ResolveDNA_S6
822	chr14	85	12878-100cell-ResolveDNA_S6
746	chr14	86	12878-100cell-ResolveDNA_S6
902	chr14	87	12878-100cell-ResolveDNA_S6
963	chr14	88	12878-100cell-ResolveDNA_S6
930	chr14	89	12878-100cell-ResolveDNA_S6
792	chr14	90	12878-100cell-ResolveDNA_S6
789	chr14	91	12878-100cell-ResolveDNA_S6
894	chr14	92	12878-100cell-ResolveDNA_S6
830	chr14	93	12878-100cell-ResolveDNA_S6
888	chr14	94	12878-100cell-ResolveDNA_S6
994	chr14	95	12878-100cell-ResolveDNA_S6
867	chr14	96	12878-100cell-ResolveDNA_S6
965	chr14	97	12878-100cell-ResolveDNA_S6
962	chr14	98	12878-100cell-ResolveDNA_S6
809	chr14	99	12878-100cell-ResolveDNA_S6
757	chr14	100	12878-100cell-ResolveDNA_S6
803	chr14	101	12878-100cell-ResolveDNA_S6
734	chr14	102	12878-100cell-ResolveDNA_S6
663	chr14	103	12878-100cell-ResolveDNA_S6
509	chr14	104	12878-100cell-ResolveDNA_S6
360	chr14	105	12878-100cell-ResolveDNA_S6
574	chr14	106	12878-100cell-ResolveDNA_S6
7	chr15	17	12878-100cell-ResolveDNA_S6
88	chr15	19	12878-100cell-ResolveDNA_S6
198	chr15	20	12878-100cell-ResolveDNA_S6
55	chr15	21	12878-100cell-ResolveDNA_S6
314	chr15	22	12878-100cell-ResolveDNA_S6
597	chr15	23	12878-100cell-ResolveDNA_S6
762	chr15	24	12878-100cell-ResolveDNA_S6
793	chr15	25	12878-100cell-ResolveDNA_S6
886	chr15	26	12878-100cell-ResolveDNA_S6
944	chr15	27	12878-100cell-ResolveDNA_S6
424	chr15	28	12878-100cell-ResolveDNA_S6
863	chr15	29	12878-100cell-ResolveDNA_S6
321	chr15	30	12878-100cell-ResolveDNA_S6
831	chr15	31	12878-100cell-ResolveDNA_S6
523	chr15	32	12878-100cell-ResolveDNA_S6
939	chr15	33	12878-100cell-ResolveDNA_S6
716	chr15	34	12878-100cell-ResolveDNA_S6
733	chr15	35	12878-100cell-ResolveDNA_S6
755	chr15	36	12878-100cell-ResolveDNA_S6
822	chr15	37	12878-100cell-ResolveDNA_S6
978	chr15	38	12878-100cell-ResolveDNA_S6
989	chr15	39	12878-100cell-ResolveDNA_S6
779	chr15	40	12878-100cell-ResolveDNA_S6
716	chr15	41	12878-100cell-ResolveDNA_S6
895	chr15	42	12878-100cell-ResolveDNA_S6
738	chr15	43	12878-100cell-ResolveDNA_S6
712	chr15	44	12878-100cell-ResolveDNA_S6
854	chr15	45	12878-100cell-ResolveDNA_S6
854	chr15	46	12878-100cell-ResolveDNA_S6
893	chr15	47	12878-100cell-ResolveDNA_S6
882	chr15	48	12878-100cell-ResolveDNA_S6
821	chr15	49	12878-100cell-ResolveDNA_S6
729	chr15	50	12878-100cell-ResolveDNA_S6
880	chr15	51	12878-100cell-ResolveDNA_S6
947	chr15	52	12878-100cell-ResolveDNA_S6
885	chr15	53	12878-100cell-ResolveDNA_S6
768	chr15	54	12878-100cell-ResolveDNA_S6
770	chr15	55	12878-100cell-ResolveDNA_S6
790	chr15	56	12878-100cell-ResolveDNA_S6
956	chr15	57	12878-100cell-ResolveDNA_S6
870	chr15	58	12878-100cell-ResolveDNA_S6
889	chr15	59	12878-100cell-ResolveDNA_S6
1057	chr15	60	12878-100cell-ResolveDNA_S6
921	chr15	61	12878-100cell-ResolveDNA_S6
986	chr15	62	12878-100cell-ResolveDNA_S6
1086	chr15	63	12878-100cell-ResolveDNA_S6
793	chr15	64	12878-100cell-ResolveDNA_S6
792	chr15	65	12878-100cell-ResolveDNA_S6
977	chr15	66	12878-100cell-ResolveDNA_S6
987	chr15	67	12878-100cell-ResolveDNA_S6
870	chr15	68	12878-100cell-ResolveDNA_S6
932	chr15	69	12878-100cell-ResolveDNA_S6
933	chr15	70	12878-100cell-ResolveDNA_S6
850	chr15	71	12878-100cell-ResolveDNA_S6
740	chr15	72	12878-100cell-ResolveDNA_S6
801	chr15	73	12878-100cell-ResolveDNA_S6
763	chr15	74	12878-100cell-ResolveDNA_S6
718	chr15	75	12878-100cell-ResolveDNA_S6
776	chr15	76	12878-100cell-ResolveDNA_S6
719	chr15	77	12878-100cell-ResolveDNA_S6
840	chr15	78	12878-100cell-ResolveDNA_S6
1016	chr15	79	12878-100cell-ResolveDNA_S6
977	chr15	80	12878-100cell-ResolveDNA_S6
893	chr15	81	12878-100cell-ResolveDNA_S6
726	chr15	82	12878-100cell-ResolveDNA_S6
858	chr15	83	12878-100cell-ResolveDNA_S6
488	chr15	84	12878-100cell-ResolveDNA_S6
891	chr15	85	12878-100cell-ResolveDNA_S6
991	chr15	86	12878-100cell-ResolveDNA_S6
883	chr15	87	12878-100cell-ResolveDNA_S6
934	chr15	88	12878-100cell-ResolveDNA_S6
841	chr15	89	12878-100cell-ResolveDNA_S6
799	chr15	90	12878-100cell-ResolveDNA_S6
946	chr15	91	12878-100cell-ResolveDNA_S6
959	chr15	92	12878-100cell-ResolveDNA_S6
827	chr15	93	12878-100cell-ResolveDNA_S6
848	chr15	94	12878-100cell-ResolveDNA_S6
851	chr15	95	12878-100cell-ResolveDNA_S6
858	chr15	96	12878-100cell-ResolveDNA_S6
868	chr15	97	12878-100cell-ResolveDNA_S6
973	chr15	98	12878-100cell-ResolveDNA_S6
893	chr15	99	12878-100cell-ResolveDNA_S6
923	chr15	100	12878-100cell-ResolveDNA_S6
729	chr15	101	12878-100cell-ResolveDNA_S6
350	chr16	0	12878-100cell-ResolveDNA_S6
422	chr16	1	12878-100cell-ResolveDNA_S6
477	chr16	2	12878-100cell-ResolveDNA_S6
736	chr16	3	12878-100cell-ResolveDNA_S6
582	chr16	4	12878-100cell-ResolveDNA_S6
1010	chr16	5	12878-100cell-ResolveDNA_S6
1015	chr16	6	12878-100cell-ResolveDNA_S6
932	chr16	7	12878-100cell-ResolveDNA_S6
975	chr16	8	12878-100cell-ResolveDNA_S6
992	chr16	9	12878-100cell-ResolveDNA_S6
923	chr16	10	12878-100cell-ResolveDNA_S6
864	chr16	11	12878-100cell-ResolveDNA_S6
974	chr16	12	12878-100cell-ResolveDNA_S6
1012	chr16	13	12878-100cell-ResolveDNA_S6
672	chr16	14	12878-100cell-ResolveDNA_S6
603	chr16	15	12878-100cell-ResolveDNA_S6
412	chr16	16	12878-100cell-ResolveDNA_S6
1050	chr16	17	12878-100cell-ResolveDNA_S6
267	chr16	18	12878-100cell-ResolveDNA_S6
860	chr16	19	12878-100cell-ResolveDNA_S6
869	chr16	20	12878-100cell-ResolveDNA_S6
606	chr16	21	12878-100cell-ResolveDNA_S6
826	chr16	22	12878-100cell-ResolveDNA_S6
920	chr16	23	12878-100cell-ResolveDNA_S6
935	chr16	24	12878-100cell-ResolveDNA_S6
1029	chr16	25	12878-100cell-ResolveDNA_S6
926	chr16	26	12878-100cell-ResolveDNA_S6
893	chr16	27	12878-100cell-ResolveDNA_S6
489	chr16	28	12878-100cell-ResolveDNA_S6
383	chr16	29	12878-100cell-ResolveDNA_S6
542	chr16	30	12878-100cell-ResolveDNA_S6
620	chr16	31	12878-100cell-ResolveDNA_S6
343	chr16	32	12878-100cell-ResolveDNA_S6
367	chr16	33	12878-100cell-ResolveDNA_S6
197	chr16	34	12878-100cell-ResolveDNA_S6
757	chr16	35	12878-100cell-ResolveDNA_S6
67	chr16	36	12878-100cell-ResolveDNA_S6
522	chr16	46	12878-100cell-ResolveDNA_S6
771	chr16	47	12878-100cell-ResolveDNA_S6
882	chr16	48	12878-100cell-ResolveDNA_S6
920	chr16	49	12878-100cell-ResolveDNA_S6
735	chr16	50	12878-100cell-ResolveDNA_S6
945	chr16	51	12878-100cell-ResolveDNA_S6
894	chr16	52	12878-100cell-ResolveDNA_S6
754	chr16	53	12878-100cell-ResolveDNA_S6
942	chr16	54	12878-100cell-ResolveDNA_S6
843	chr16	55	12878-100cell-ResolveDNA_S6
968	chr16	56	12878-100cell-ResolveDNA_S6
741	chr16	57	12878-100cell-ResolveDNA_S6
834	chr16	58	12878-100cell-ResolveDNA_S6
764	chr16	59	12878-100cell-ResolveDNA_S6
756	chr16	60	12878-100cell-ResolveDNA_S6
753	chr16	61	12878-100cell-ResolveDNA_S6
713	chr16	62	12878-100cell-ResolveDNA_S6
764	chr16	63	12878-100cell-ResolveDNA_S6
796	chr16	64	12878-100cell-ResolveDNA_S6
925	chr16	65	12878-100cell-ResolveDNA_S6
798	chr16	66	12878-100cell-ResolveDNA_S6
665	chr16	67	12878-100cell-ResolveDNA_S6
772	chr16	68	12878-100cell-ResolveDNA_S6
713	chr16	69	12878-100cell-ResolveDNA_S6
503	chr16	70	12878-100cell-ResolveDNA_S6
728	chr16	71	12878-100cell-ResolveDNA_S6
908	chr16	72	12878-100cell-ResolveDNA_S6
980	chr16	73	12878-100cell-ResolveDNA_S6
662	chr16	74	12878-100cell-ResolveDNA_S6
767	chr16	75	12878-100cell-ResolveDNA_S6
822	chr16	76	12878-100cell-ResolveDNA_S6
908	chr16	77	12878-100cell-ResolveDNA_S6
913	chr16	78	12878-100cell-ResolveDNA_S6
919	chr16	79	12878-100cell-ResolveDNA_S6
953	chr16	80	12878-100cell-ResolveDNA_S6
930	chr16	81	12878-100cell-ResolveDNA_S6
1004	chr16	82	12878-100cell-ResolveDNA_S6
918	chr16	83	12878-100cell-ResolveDNA_S6
851	chr16	84	12878-100cell-ResolveDNA_S6
753	chr16	85	12878-100cell-ResolveDNA_S6
906	chr16	86	12878-100cell-ResolveDNA_S6
761	chr16	87	12878-100cell-ResolveDNA_S6
330	chr16	88	12878-100cell-ResolveDNA_S6
495	chr16	89	12878-100cell-ResolveDNA_S6
70	chr16	90	12878-100cell-ResolveDNA_S6
460	chr17	0	12878-100cell-ResolveDNA_S6
535	chr17	1	12878-100cell-ResolveDNA_S6
699	chr17	2	12878-100cell-ResolveDNA_S6
698	chr17	3	12878-100cell-ResolveDNA_S6
683	chr17	4	12878-100cell-ResolveDNA_S6
909	chr17	5	12878-100cell-ResolveDNA_S6
878	chr17	6	12878-100cell-ResolveDNA_S6
648	chr17	7	12878-100cell-ResolveDNA_S6
744	chr17	8	12878-100cell-ResolveDNA_S6
907	chr17	9	12878-100cell-ResolveDNA_S6
939	chr17	10	12878-100cell-ResolveDNA_S6
934	chr17	11	12878-100cell-ResolveDNA_S6
809	chr17	12	12878-100cell-ResolveDNA_S6
867	chr17	13	12878-100cell-ResolveDNA_S6
855	chr17	14	12878-100cell-ResolveDNA_S6
700	chr17	15	12878-100cell-ResolveDNA_S6
671	chr17	16	12878-100cell-ResolveDNA_S6
785	chr17	17	12878-100cell-ResolveDNA_S6
510	chr17	18	12878-100cell-ResolveDNA_S6
631	chr17	19	12878-100cell-ResolveDNA_S6
569	chr17	20	12878-100cell-ResolveDNA_S6
509	chr17	21	12878-100cell-ResolveDNA_S6
370	chr17	22	12878-100cell-ResolveDNA_S6
2	chr17	23	12878-100cell-ResolveDNA_S6
1	chr17	25	12878-100cell-ResolveDNA_S6
107	chr17	26	12878-100cell-ResolveDNA_S6
859	chr17	27	12878-100cell-ResolveDNA_S6
805	chr17	28	12878-100cell-ResolveDNA_S6
739	chr17	29	12878-100cell-ResolveDNA_S6
706	chr17	30	12878-100cell-ResolveDNA_S6
684	chr17	31	12878-100cell-ResolveDNA_S6
688	chr17	32	12878-100cell-ResolveDNA_S6
1043	chr17	33	12878-100cell-ResolveDNA_S6
998	chr17	34	12878-100cell-ResolveDNA_S6
925	chr17	35	12878-100cell-ResolveDNA_S6
687	chr17	36	12878-100cell-ResolveDNA_S6
737	chr17	37	12878-100cell-ResolveDNA_S6
458	chr17	38	12878-100cell-ResolveDNA_S6
745	chr17	39	12878-100cell-ResolveDNA_S6
790	chr17	40	12878-100cell-ResolveDNA_S6
789	chr17	41	12878-100cell-ResolveDNA_S6
744	chr17	42	12878-100cell-ResolveDNA_S6
773	chr17	43	12878-100cell-ResolveDNA_S6
638	chr17	44	12878-100cell-ResolveDNA_S6
674	chr17	45	12878-100cell-ResolveDNA_S6
554	chr17	46	12878-100cell-ResolveDNA_S6
712	chr17	47	12878-100cell-ResolveDNA_S6
852	chr17	48	12878-100cell-ResolveDNA_S6
850	chr17	49	12878-100cell-ResolveDNA_S6
734	chr17	50	12878-100cell-ResolveDNA_S6
906	chr17	51	12878-100cell-ResolveDNA_S6
827	chr17	52	12878-100cell-ResolveDNA_S6
799	chr17	53	12878-100cell-ResolveDNA_S6
802	chr17	54	12878-100cell-ResolveDNA_S6
944	chr17	55	12878-100cell-ResolveDNA_S6
989	chr17	56	12878-100cell-ResolveDNA_S6
992	chr17	57	12878-100cell-ResolveDNA_S6
817	chr17	58	12878-100cell-ResolveDNA_S6
708	chr17	59	12878-100cell-ResolveDNA_S6
692	chr17	60	12878-100cell-ResolveDNA_S6
819	chr17	61	12878-100cell-ResolveDNA_S6
741	chr17	62	12878-100cell-ResolveDNA_S6
778	chr17	63	12878-100cell-ResolveDNA_S6
770	chr17	64	12878-100cell-ResolveDNA_S6
825	chr17	65	12878-100cell-ResolveDNA_S6
952	chr17	66	12878-100cell-ResolveDNA_S6
742	chr17	67	12878-100cell-ResolveDNA_S6
796	chr17	68	12878-100cell-ResolveDNA_S6
878	chr17	69	12878-100cell-ResolveDNA_S6
797	chr17	70	12878-100cell-ResolveDNA_S6
823	chr17	71	12878-100cell-ResolveDNA_S6
1164	chr17	72	12878-100cell-ResolveDNA_S6
816	chr17	73	12878-100cell-ResolveDNA_S6
749	chr17	74	12878-100cell-ResolveDNA_S6
561	chr17	75	12878-100cell-ResolveDNA_S6
712	chr17	76	12878-100cell-ResolveDNA_S6
698	chr17	77	12878-100cell-ResolveDNA_S6
842	chr17	78	12878-100cell-ResolveDNA_S6
615	chr17	79	12878-100cell-ResolveDNA_S6
720	chr17	80	12878-100cell-ResolveDNA_S6
387	chr17	81	12878-100cell-ResolveDNA_S6
574	chr17	82	12878-100cell-ResolveDNA_S6
85	chr17	83	12878-100cell-ResolveDNA_S6
777	chr18	0	12878-100cell-ResolveDNA_S6
760	chr18	1	12878-100cell-ResolveDNA_S6
872	chr18	2	12878-100cell-ResolveDNA_S6
847	chr18	3	12878-100cell-ResolveDNA_S6
846	chr18	4	12878-100cell-ResolveDNA_S6
907	chr18	5	12878-100cell-ResolveDNA_S6
845	chr18	6	12878-100cell-ResolveDNA_S6
824	chr18	7	12878-100cell-ResolveDNA_S6
962	chr18	8	12878-100cell-ResolveDNA_S6
928	chr18	9	12878-100cell-ResolveDNA_S6
918	chr18	10	12878-100cell-ResolveDNA_S6
921	chr18	11	12878-100cell-ResolveDNA_S6
671	chr18	12	12878-100cell-ResolveDNA_S6
881	chr18	13	12878-100cell-ResolveDNA_S6
490	chr18	14	12878-100cell-ResolveDNA_S6
122	chr18	15	12878-100cell-ResolveDNA_S6
43	chr18	20	12878-100cell-ResolveDNA_S6
674	chr18	21	12878-100cell-ResolveDNA_S6
796	chr18	22	12878-100cell-ResolveDNA_S6
913	chr18	23	12878-100cell-ResolveDNA_S6
902	chr18	24	12878-100cell-ResolveDNA_S6
950	chr18	25	12878-100cell-ResolveDNA_S6
851	chr18	26	12878-100cell-ResolveDNA_S6
805	chr18	27	12878-100cell-ResolveDNA_S6
745	chr18	28	12878-100cell-ResolveDNA_S6
700	chr18	29	12878-100cell-ResolveDNA_S6
717	chr18	30	12878-100cell-ResolveDNA_S6
777	chr18	31	12878-100cell-ResolveDNA_S6
816	chr18	32	12878-100cell-ResolveDNA_S6
777	chr18	33	12878-100cell-ResolveDNA_S6
819	chr18	34	12878-100cell-ResolveDNA_S6
968	chr18	35	12878-100cell-ResolveDNA_S6
999	chr18	36	12878-100cell-ResolveDNA_S6
772	chr18	37	12878-100cell-ResolveDNA_S6
788	chr18	38	12878-100cell-ResolveDNA_S6
823	chr18	39	12878-100cell-ResolveDNA_S6
744	chr18	40	12878-100cell-ResolveDNA_S6
862	chr18	41	12878-100cell-ResolveDNA_S6
836	chr18	42	12878-100cell-ResolveDNA_S6
765	chr18	43	12878-100cell-ResolveDNA_S6
885	chr18	44	12878-100cell-ResolveDNA_S6
1034	chr18	45	12878-100cell-ResolveDNA_S6
846	chr18	46	12878-100cell-ResolveDNA_S6
931	chr18	47	12878-100cell-ResolveDNA_S6
933	chr18	48	12878-100cell-ResolveDNA_S6
954	chr18	49	12878-100cell-ResolveDNA_S6
1014	chr18	50	12878-100cell-ResolveDNA_S6
883	chr18	51	12878-100cell-ResolveDNA_S6
805	chr18	52	12878-100cell-ResolveDNA_S6
788	chr18	53	12878-100cell-ResolveDNA_S6
774	chr18	54	12878-100cell-ResolveDNA_S6
892	chr18	55	12878-100cell-ResolveDNA_S6
863	chr18	56	12878-100cell-ResolveDNA_S6
937	chr18	57	12878-100cell-ResolveDNA_S6
973	chr18	58	12878-100cell-ResolveDNA_S6
931	chr18	59	12878-100cell-ResolveDNA_S6
777	chr18	60	12878-100cell-ResolveDNA_S6
918	chr18	61	12878-100cell-ResolveDNA_S6
796	chr18	62	12878-100cell-ResolveDNA_S6
925	chr18	63	12878-100cell-ResolveDNA_S6
792	chr18	64	12878-100cell-ResolveDNA_S6
690	chr18	65	12878-100cell-ResolveDNA_S6
726	chr18	66	12878-100cell-ResolveDNA_S6
755	chr18	67	12878-100cell-ResolveDNA_S6
767	chr18	68	12878-100cell-ResolveDNA_S6
758	chr18	69	12878-100cell-ResolveDNA_S6
777	chr18	70	12878-100cell-ResolveDNA_S6
735	chr18	71	12878-100cell-ResolveDNA_S6
765	chr18	72	12878-100cell-ResolveDNA_S6
837	chr18	73	12878-100cell-ResolveDNA_S6
880	chr18	74	12878-100cell-ResolveDNA_S6
904	chr18	75	12878-100cell-ResolveDNA_S6
813	chr18	76	12878-100cell-ResolveDNA_S6
891	chr18	77	12878-100cell-ResolveDNA_S6
928	chr18	78	12878-100cell-ResolveDNA_S6
654	chr18	79	12878-100cell-ResolveDNA_S6
230	chr18	80	12878-100cell-ResolveDNA_S6
218	chr19	0	12878-100cell-ResolveDNA_S6
286	chr19	1	12878-100cell-ResolveDNA_S6
423	chr19	2	12878-100cell-ResolveDNA_S6
435	chr19	3	12878-100cell-ResolveDNA_S6
441	chr19	4	12878-100cell-ResolveDNA_S6
559	chr19	5	12878-100cell-ResolveDNA_S6
654	chr19	6	12878-100cell-ResolveDNA_S6
526	chr19	7	12878-100cell-ResolveDNA_S6
534	chr19	8	12878-100cell-ResolveDNA_S6
632	chr19	9	12878-100cell-ResolveDNA_S6
543	chr19	10	12878-100cell-ResolveDNA_S6
618	chr19	11	12878-100cell-ResolveDNA_S6
605	chr19	12	12878-100cell-ResolveDNA_S6
652	chr19	13	12878-100cell-ResolveDNA_S6
580	chr19	14	12878-100cell-ResolveDNA_S6
677	chr19	15	12878-100cell-ResolveDNA_S6
648	chr19	16	12878-100cell-ResolveDNA_S6
520	chr19	17	12878-100cell-ResolveDNA_S6
516	chr19	18	12878-100cell-ResolveDNA_S6
689	chr19	19	12878-100cell-ResolveDNA_S6
626	chr19	20	12878-100cell-ResolveDNA_S6
695	chr19	21	12878-100cell-ResolveDNA_S6
599	chr19	22	12878-100cell-ResolveDNA_S6
662	chr19	23	12878-100cell-ResolveDNA_S6
217	chr19	24	12878-100cell-ResolveDNA_S6
423	chr19	27	12878-100cell-ResolveDNA_S6
875	chr19	28	12878-100cell-ResolveDNA_S6
759	chr19	29	12878-100cell-ResolveDNA_S6
886	chr19	30	12878-100cell-ResolveDNA_S6
985	chr19	31	12878-100cell-ResolveDNA_S6
836	chr19	32	12878-100cell-ResolveDNA_S6
696	chr19	33	12878-100cell-ResolveDNA_S6
786	chr19	34	12878-100cell-ResolveDNA_S6
662	chr19	35	12878-100cell-ResolveDNA_S6
652	chr19	36	12878-100cell-ResolveDNA_S6
700	chr19	37	12878-100cell-ResolveDNA_S6
667	chr19	38	12878-100cell-ResolveDNA_S6
761	chr19	39	12878-100cell-ResolveDNA_S6
694	chr19	40	12878-100cell-ResolveDNA_S6
819	chr19	41	12878-100cell-ResolveDNA_S6
778	chr19	42	12878-100cell-ResolveDNA_S6
796	chr19	43	12878-100cell-ResolveDNA_S6
794	chr19	44	12878-100cell-ResolveDNA_S6
546	chr19	45	12878-100cell-ResolveDNA_S6
649	chr19	46	12878-100cell-ResolveDNA_S6
523	chr19	47	12878-100cell-ResolveDNA_S6
572	chr19	48	12878-100cell-ResolveDNA_S6
594	chr19	49	12878-100cell-ResolveDNA_S6
554	chr19	50	12878-100cell-ResolveDNA_S6
831	chr19	51	12878-100cell-ResolveDNA_S6
765	chr19	52	12878-100cell-ResolveDNA_S6
606	chr19	53	12878-100cell-ResolveDNA_S6
616	chr19	54	12878-100cell-ResolveDNA_S6
612	chr19	55	12878-100cell-ResolveDNA_S6
777	chr19	56	12878-100cell-ResolveDNA_S6
828	chr19	57	12878-100cell-ResolveDNA_S6
377	chr19	58	12878-100cell-ResolveDNA_S6
808	chr2	0	12878-100cell-ResolveDNA_S6
768	chr2	1	12878-100cell-ResolveDNA_S6
861	chr2	2	12878-100cell-ResolveDNA_S6
859	chr2	3	12878-100cell-ResolveDNA_S6
831	chr2	4	12878-100cell-ResolveDNA_S6
837	chr2	5	12878-100cell-ResolveDNA_S6
921	chr2	6	12878-100cell-ResolveDNA_S6
909	chr2	7	12878-100cell-ResolveDNA_S6
1037	chr2	8	12878-100cell-ResolveDNA_S6
886	chr2	9	12878-100cell-ResolveDNA_S6
784	chr2	10	12878-100cell-ResolveDNA_S6
854	chr2	11	12878-100cell-ResolveDNA_S6
988	chr2	12	12878-100cell-ResolveDNA_S6
726	chr2	13	12878-100cell-ResolveDNA_S6
797	chr2	14	12878-100cell-ResolveDNA_S6
931	chr2	15	12878-100cell-ResolveDNA_S6
997	chr2	16	12878-100cell-ResolveDNA_S6
862	chr2	17	12878-100cell-ResolveDNA_S6
985	chr2	18	12878-100cell-ResolveDNA_S6
1040	chr2	19	12878-100cell-ResolveDNA_S6
854	chr2	20	12878-100cell-ResolveDNA_S6
889	chr2	21	12878-100cell-ResolveDNA_S6
808	chr2	22	12878-100cell-ResolveDNA_S6
865	chr2	23	12878-100cell-ResolveDNA_S6
814	chr2	24	12878-100cell-ResolveDNA_S6
763	chr2	25	12878-100cell-ResolveDNA_S6
791	chr2	26	12878-100cell-ResolveDNA_S6
752	chr2	27	12878-100cell-ResolveDNA_S6
815	chr2	28	12878-100cell-ResolveDNA_S6
943	chr2	29	12878-100cell-ResolveDNA_S6
925	chr2	30	12878-100cell-ResolveDNA_S6
965	chr2	31	12878-100cell-ResolveDNA_S6
802	chr2	32	12878-100cell-ResolveDNA_S6
811	chr2	33	12878-100cell-ResolveDNA_S6
778	chr2	34	12878-100cell-ResolveDNA_S6
674	chr2	35	12878-100cell-ResolveDNA_S6
864	chr2	36	12878-100cell-ResolveDNA_S6
948	chr2	37	12878-100cell-ResolveDNA_S6
856	chr2	38	12878-100cell-ResolveDNA_S6
827	chr2	39	12878-100cell-ResolveDNA_S6
761	chr2	40	12878-100cell-ResolveDNA_S6
862	chr2	41	12878-100cell-ResolveDNA_S6
844	chr2	42	12878-100cell-ResolveDNA_S6
764	chr2	43	12878-100cell-ResolveDNA_S6
815	chr2	44	12878-100cell-ResolveDNA_S6
979	chr2	45	12878-100cell-ResolveDNA_S6
930	chr2	46	12878-100cell-ResolveDNA_S6
893	chr2	47	12878-100cell-ResolveDNA_S6
893	chr2	48	12878-100cell-ResolveDNA_S6
807	chr2	49	12878-100cell-ResolveDNA_S6
718	chr2	50	12878-100cell-ResolveDNA_S6
747	chr2	51	12878-100cell-ResolveDNA_S6
713	chr2	52	12878-100cell-ResolveDNA_S6
806	chr2	53	12878-100cell-ResolveDNA_S6
896	chr2	54	12878-100cell-ResolveDNA_S6
780	chr2	55	12878-100cell-ResolveDNA_S6
754	chr2	56	12878-100cell-ResolveDNA_S6
731	chr2	57	12878-100cell-ResolveDNA_S6
926	chr2	58	12878-100cell-ResolveDNA_S6
860	chr2	59	12878-100cell-ResolveDNA_S6
902	chr2	60	12878-100cell-ResolveDNA_S6
731	chr2	61	12878-100cell-ResolveDNA_S6
741	chr2	62	12878-100cell-ResolveDNA_S6
813	chr2	63	12878-100cell-ResolveDNA_S6
963	chr2	64	12878-100cell-ResolveDNA_S6
896	chr2	65	12878-100cell-ResolveDNA_S6
854	chr2	66	12878-100cell-ResolveDNA_S6
915	chr2	67	12878-100cell-ResolveDNA_S6
933	chr2	68	12878-100cell-ResolveDNA_S6
961	chr2	69	12878-100cell-ResolveDNA_S6
820	chr2	70	12878-100cell-ResolveDNA_S6
822	chr2	71	12878-100cell-ResolveDNA_S6
775	chr2	72	12878-100cell-ResolveDNA_S6
843	chr2	73	12878-100cell-ResolveDNA_S6
905	chr2	74	12878-100cell-ResolveDNA_S6
927	chr2	75	12878-100cell-ResolveDNA_S6
679	chr2	76	12878-100cell-ResolveDNA_S6
668	chr2	77	12878-100cell-ResolveDNA_S6
724	chr2	78	12878-100cell-ResolveDNA_S6
822	chr2	79	12878-100cell-ResolveDNA_S6
909	chr2	80	12878-100cell-ResolveDNA_S6
728	chr2	81	12878-100cell-ResolveDNA_S6
672	chr2	82	12878-100cell-ResolveDNA_S6
659	chr2	83	12878-100cell-ResolveDNA_S6
857	chr2	84	12878-100cell-ResolveDNA_S6
880	chr2	85	12878-100cell-ResolveDNA_S6
733	chr2	86	12878-100cell-ResolveDNA_S6
99	chr2	87	12878-100cell-ResolveDNA_S6
740	chr2	88	12878-100cell-ResolveDNA_S6
174	chr2	89	12878-100cell-ResolveDNA_S6
100	chr2	90	12878-100cell-ResolveDNA_S6
166	chr2	91	12878-100cell-ResolveDNA_S6
6	chr2	92	12878-100cell-ResolveDNA_S6
272	chr2	94	12878-100cell-ResolveDNA_S6
503	chr2	95	12878-100cell-ResolveDNA_S6
734	chr2	96	12878-100cell-ResolveDNA_S6
448	chr2	97	12878-100cell-ResolveDNA_S6
875	chr2	98	12878-100cell-ResolveDNA_S6
860	chr2	99	12878-100cell-ResolveDNA_S6
1019	chr2	100	12878-100cell-ResolveDNA_S6
936	chr2	101	12878-100cell-ResolveDNA_S6
943	chr2	102	12878-100cell-ResolveDNA_S6
811	chr2	103	12878-100cell-ResolveDNA_S6
846	chr2	104	12878-100cell-ResolveDNA_S6
960	chr2	105	12878-100cell-ResolveDNA_S6
808	chr2	106	12878-100cell-ResolveDNA_S6
725	chr2	107	12878-100cell-ResolveDNA_S6
744	chr2	108	12878-100cell-ResolveDNA_S6
765	chr2	109	12878-100cell-ResolveDNA_S6
443	chr2	110	12878-100cell-ResolveDNA_S6
499	chr2	111	12878-100cell-ResolveDNA_S6
820	chr2	112	12878-100cell-ResolveDNA_S6
679	chr2	113	12878-100cell-ResolveDNA_S6
824	chr2	114	12878-100cell-ResolveDNA_S6
731	chr2	115	12878-100cell-ResolveDNA_S6
769	chr2	116	12878-100cell-ResolveDNA_S6
777	chr2	117	12878-100cell-ResolveDNA_S6
966	chr2	118	12878-100cell-ResolveDNA_S6
819	chr2	119	12878-100cell-ResolveDNA_S6
831	chr2	120	12878-100cell-ResolveDNA_S6
904	chr2	121	12878-100cell-ResolveDNA_S6
887	chr2	122	12878-100cell-ResolveDNA_S6
704	chr2	123	12878-100cell-ResolveDNA_S6
878	chr2	124	12878-100cell-ResolveDNA_S6
751	chr2	125	12878-100cell-ResolveDNA_S6
948	chr2	126	12878-100cell-ResolveDNA_S6
849	chr2	127	12878-100cell-ResolveDNA_S6
737	chr2	128	12878-100cell-ResolveDNA_S6
859	chr2	129	12878-100cell-ResolveDNA_S6
401	chr2	130	12878-100cell-ResolveDNA_S6
509	chr2	131	12878-100cell-ResolveDNA_S6
784	chr2	132	12878-100cell-ResolveDNA_S6
868	chr2	133	12878-100cell-ResolveDNA_S6
911	chr2	134	12878-100cell-ResolveDNA_S6
744	chr2	135	12878-100cell-ResolveDNA_S6
976	chr2	136	12878-100cell-ResolveDNA_S6
879	chr2	137	12878-100cell-ResolveDNA_S6
819	chr2	138	12878-100cell-ResolveDNA_S6
708	chr2	139	12878-100cell-ResolveDNA_S6
702	chr2	140	12878-100cell-ResolveDNA_S6
766	chr2	141	12878-100cell-ResolveDNA_S6
718	chr2	142	12878-100cell-ResolveDNA_S6
857	chr2	143	12878-100cell-ResolveDNA_S6
903	chr2	144	12878-100cell-ResolveDNA_S6
760	chr2	145	12878-100cell-ResolveDNA_S6
776	chr2	146	12878-100cell-ResolveDNA_S6
904	chr2	147	12878-100cell-ResolveDNA_S6
796	chr2	148	12878-100cell-ResolveDNA_S6
874	chr2	149	12878-100cell-ResolveDNA_S6
875	chr2	150	12878-100cell-ResolveDNA_S6
842	chr2	151	12878-100cell-ResolveDNA_S6
878	chr2	152	12878-100cell-ResolveDNA_S6
694	chr2	153	12878-100cell-ResolveDNA_S6
734	chr2	154	12878-100cell-ResolveDNA_S6
723	chr2	155	12878-100cell-ResolveDNA_S6
777	chr2	156	12878-100cell-ResolveDNA_S6
806	chr2	157	12878-100cell-ResolveDNA_S6
921	chr2	158	12878-100cell-ResolveDNA_S6
876	chr2	159	12878-100cell-ResolveDNA_S6
793	chr2	160	12878-100cell-ResolveDNA_S6
811	chr2	161	12878-100cell-ResolveDNA_S6
780	chr2	162	12878-100cell-ResolveDNA_S6
801	chr2	163	12878-100cell-ResolveDNA_S6
798	chr2	164	12878-100cell-ResolveDNA_S6
692	chr2	165	12878-100cell-ResolveDNA_S6
721	chr2	166	12878-100cell-ResolveDNA_S6
779	chr2	167	12878-100cell-ResolveDNA_S6
886	chr2	168	12878-100cell-ResolveDNA_S6
809	chr2	169	12878-100cell-ResolveDNA_S6
909	chr2	170	12878-100cell-ResolveDNA_S6
736	chr2	171	12878-100cell-ResolveDNA_S6
886	chr2	172	12878-100cell-ResolveDNA_S6
898	chr2	173	12878-100cell-ResolveDNA_S6
861	chr2	174	12878-100cell-ResolveDNA_S6
788	chr2	175	12878-100cell-ResolveDNA_S6
850	chr2	176	12878-100cell-ResolveDNA_S6
858	chr2	177	12878-100cell-ResolveDNA_S6
889	chr2	178	12878-100cell-ResolveDNA_S6
801	chr2	179	12878-100cell-ResolveDNA_S6
761	chr2	180	12878-100cell-ResolveDNA_S6
808	chr2	181	12878-100cell-ResolveDNA_S6
742	chr2	182	12878-100cell-ResolveDNA_S6
688	chr2	183	12878-100cell-ResolveDNA_S6
716	chr2	184	12878-100cell-ResolveDNA_S6
688	chr2	185	12878-100cell-ResolveDNA_S6
769	chr2	186	12878-100cell-ResolveDNA_S6
743	chr2	187	12878-100cell-ResolveDNA_S6
682	chr2	188	12878-100cell-ResolveDNA_S6
765	chr2	189	12878-100cell-ResolveDNA_S6
891	chr2	190	12878-100cell-ResolveDNA_S6
906	chr2	191	12878-100cell-ResolveDNA_S6
735	chr2	192	12878-100cell-ResolveDNA_S6
677	chr2	193	12878-100cell-ResolveDNA_S6
622	chr2	194	12878-100cell-ResolveDNA_S6
703	chr2	195	12878-100cell-ResolveDNA_S6
921	chr2	196	12878-100cell-ResolveDNA_S6
843	chr2	197	12878-100cell-ResolveDNA_S6
801	chr2	198	12878-100cell-ResolveDNA_S6
764	chr2	199	12878-100cell-ResolveDNA_S6
866	chr2	200	12878-100cell-ResolveDNA_S6
820	chr2	201	12878-100cell-ResolveDNA_S6
666	chr2	202	12878-100cell-ResolveDNA_S6
751	chr2	203	12878-100cell-ResolveDNA_S6
892	chr2	204	12878-100cell-ResolveDNA_S6
906	chr2	205	12878-100cell-ResolveDNA_S6
885	chr2	206	12878-100cell-ResolveDNA_S6
944	chr2	207	12878-100cell-ResolveDNA_S6
762	chr2	208	12878-100cell-ResolveDNA_S6
746	chr2	209	12878-100cell-ResolveDNA_S6
759	chr2	210	12878-100cell-ResolveDNA_S6
715	chr2	211	12878-100cell-ResolveDNA_S6
751	chr2	212	12878-100cell-ResolveDNA_S6
783	chr2	213	12878-100cell-ResolveDNA_S6
818	chr2	214	12878-100cell-ResolveDNA_S6
848	chr2	215	12878-100cell-ResolveDNA_S6
967	chr2	216	12878-100cell-ResolveDNA_S6
910	chr2	217	12878-100cell-ResolveDNA_S6
765	chr2	218	12878-100cell-ResolveDNA_S6
837	chr2	219	12878-100cell-ResolveDNA_S6
910	chr2	220	12878-100cell-ResolveDNA_S6
848	chr2	221	12878-100cell-ResolveDNA_S6
874	chr2	222	12878-100cell-ResolveDNA_S6
874	chr2	223	12878-100cell-ResolveDNA_S6
903	chr2	224	12878-100cell-ResolveDNA_S6
794	chr2	225	12878-100cell-ResolveDNA_S6
909	chr2	226	12878-100cell-ResolveDNA_S6
844	chr2	227	12878-100cell-ResolveDNA_S6
781	chr2	228	12878-100cell-ResolveDNA_S6
911	chr2	229	12878-100cell-ResolveDNA_S6
854	chr2	230	12878-100cell-ResolveDNA_S6
743	chr2	231	12878-100cell-ResolveDNA_S6
668	chr2	232	12878-100cell-ResolveDNA_S6
878	chr2	233	12878-100cell-ResolveDNA_S6
893	chr2	234	12878-100cell-ResolveDNA_S6
936	chr2	235	12878-100cell-ResolveDNA_S6
884	chr2	236	12878-100cell-ResolveDNA_S6
851	chr2	237	12878-100cell-ResolveDNA_S6
795	chr2	238	12878-100cell-ResolveDNA_S6
749	chr2	239	12878-100cell-ResolveDNA_S6
510	chr2	240	12878-100cell-ResolveDNA_S6
638	chr2	241	12878-100cell-ResolveDNA_S6
73	chr2	242	12878-100cell-ResolveDNA_S6
784	chr20	0	12878-100cell-ResolveDNA_S6
960	chr20	1	12878-100cell-ResolveDNA_S6
839	chr20	2	12878-100cell-ResolveDNA_S6
685	chr20	3	12878-100cell-ResolveDNA_S6
914	chr20	4	12878-100cell-ResolveDNA_S6
947	chr20	5	12878-100cell-ResolveDNA_S6
884	chr20	6	12878-100cell-ResolveDNA_S6
781	chr20	7	12878-100cell-ResolveDNA_S6
879	chr20	8	12878-100cell-ResolveDNA_S6
903	chr20	9	12878-100cell-ResolveDNA_S6
950	chr20	10	12878-100cell-ResolveDNA_S6
815	chr20	11	12878-100cell-ResolveDNA_S6
749	chr20	12	12878-100cell-ResolveDNA_S6
837	chr20	13	12878-100cell-ResolveDNA_S6
888	chr20	14	12878-100cell-ResolveDNA_S6
925	chr20	15	12878-100cell-ResolveDNA_S6
848	chr20	16	12878-100cell-ResolveDNA_S6
840	chr20	17	12878-100cell-ResolveDNA_S6
843	chr20	18	12878-100cell-ResolveDNA_S6
958	chr20	19	12878-100cell-ResolveDNA_S6
958	chr20	20	12878-100cell-ResolveDNA_S6
855	chr20	21	12878-100cell-ResolveDNA_S6
933	chr20	22	12878-100cell-ResolveDNA_S6
944	chr20	23	12878-100cell-ResolveDNA_S6
937	chr20	24	12878-100cell-ResolveDNA_S6
718	chr20	25	12878-100cell-ResolveDNA_S6
159	chr20	26	12878-100cell-ResolveDNA_S6
97	chr20	28	12878-100cell-ResolveDNA_S6
500	chr20	29	12878-100cell-ResolveDNA_S6
419	chr20	30	12878-100cell-ResolveDNA_S6
665	chr20	31	12878-100cell-ResolveDNA_S6
735	chr20	32	12878-100cell-ResolveDNA_S6
824	chr20	33	12878-100cell-ResolveDNA_S6
842	chr20	34	12878-100cell-ResolveDNA_S6
788	chr20	35	12878-100cell-ResolveDNA_S6
778	chr20	36	12878-100cell-ResolveDNA_S6
918	chr20	37	12878-100cell-ResolveDNA_S6
840	chr20	38	12878-100cell-ResolveDNA_S6
1007	chr20	39	12878-100cell-ResolveDNA_S6
993	chr20	40	12878-100cell-ResolveDNA_S6
901	chr20	41	12878-100cell-ResolveDNA_S6
1124	chr20	42	12878-100cell-ResolveDNA_S6
936	chr20	43	12878-100cell-ResolveDNA_S6
950	chr20	44	12878-100cell-ResolveDNA_S6
897	chr20	45	12878-100cell-ResolveDNA_S6
1065	chr20	46	12878-100cell-ResolveDNA_S6
869	chr20	47	12878-100cell-ResolveDNA_S6
1018	chr20	48	12878-100cell-ResolveDNA_S6
868	chr20	49	12878-100cell-ResolveDNA_S6
863	chr20	50	12878-100cell-ResolveDNA_S6
978	chr20	51	12878-100cell-ResolveDNA_S6
976	chr20	52	12878-100cell-ResolveDNA_S6
884	chr20	53	12878-100cell-ResolveDNA_S6
930	chr20	54	12878-100cell-ResolveDNA_S6
877	chr20	55	12878-100cell-ResolveDNA_S6
899	chr20	56	12878-100cell-ResolveDNA_S6
888	chr20	57	12878-100cell-ResolveDNA_S6
897	chr20	58	12878-100cell-ResolveDNA_S6
948	chr20	59	12878-100cell-ResolveDNA_S6
883	chr20	60	12878-100cell-ResolveDNA_S6
839	chr20	61	12878-100cell-ResolveDNA_S6
536	chr20	62	12878-100cell-ResolveDNA_S6
489	chr20	63	12878-100cell-ResolveDNA_S6
194	chr20	64	12878-100cell-ResolveDNA_S6
44	chr21	5	12878-100cell-ResolveDNA_S6
73	chr21	6	12878-100cell-ResolveDNA_S6
29	chr21	7	12878-100cell-ResolveDNA_S6
194	chr21	8	12878-100cell-ResolveDNA_S6
1024	chr21	9	12878-100cell-ResolveDNA_S6
457	chr21	10	12878-100cell-ResolveDNA_S6
9	chr21	12	12878-100cell-ResolveDNA_S6
272	chr21	13	12878-100cell-ResolveDNA_S6
810	chr21	14	12878-100cell-ResolveDNA_S6
781	chr21	15	12878-100cell-ResolveDNA_S6
646	chr21	16	12878-100cell-ResolveDNA_S6
759	chr21	17	12878-100cell-ResolveDNA_S6
699	chr21	18	12878-100cell-ResolveDNA_S6
714	chr21	19	12878-100cell-ResolveDNA_S6
704	chr21	20	12878-100cell-ResolveDNA_S6
643	chr21	21	12878-100cell-ResolveDNA_S6
685	chr21	22	12878-100cell-ResolveDNA_S6
724	chr21	23	12878-100cell-ResolveDNA_S6
728	chr21	24	12878-100cell-ResolveDNA_S6
847	chr21	25	12878-100cell-ResolveDNA_S6
771	chr21	26	12878-100cell-ResolveDNA_S6
711	chr21	27	12878-100cell-ResolveDNA_S6
758	chr21	28	12878-100cell-ResolveDNA_S6
932	chr21	29	12878-100cell-ResolveDNA_S6
836	chr21	30	12878-100cell-ResolveDNA_S6
847	chr21	31	12878-100cell-ResolveDNA_S6
899	chr21	32	12878-100cell-ResolveDNA_S6
804	chr21	33	12878-100cell-ResolveDNA_S6
966	chr21	34	12878-100cell-ResolveDNA_S6
975	chr21	35	12878-100cell-ResolveDNA_S6
787	chr21	36	12878-100cell-ResolveDNA_S6
880	chr21	37	12878-100cell-ResolveDNA_S6
1031	chr21	38	12878-100cell-ResolveDNA_S6
912	chr21	39	12878-100cell-ResolveDNA_S6
872	chr21	40	12878-100cell-ResolveDNA_S6
916	chr21	41	12878-100cell-ResolveDNA_S6
833	chr21	42	12878-100cell-ResolveDNA_S6
445	chr21	43	12878-100cell-ResolveDNA_S6
498	chr21	44	12878-100cell-ResolveDNA_S6
640	chr21	45	12878-100cell-ResolveDNA_S6
419	chr21	46	12878-100cell-ResolveDNA_S6
175	chr22	10	12878-100cell-ResolveDNA_S6
387	chr22	11	12878-100cell-ResolveDNA_S6
221	chr22	12	12878-100cell-ResolveDNA_S6
31	chr22	15	12878-100cell-ResolveDNA_S6
407	chr22	16	12878-100cell-ResolveDNA_S6
763	chr22	17	12878-100cell-ResolveDNA_S6
214	chr22	18	12878-100cell-ResolveDNA_S6
622	chr22	19	12878-100cell-ResolveDNA_S6
578	chr22	20	12878-100cell-ResolveDNA_S6
439	chr22	21	12878-100cell-ResolveDNA_S6
491	chr22	22	12878-100cell-ResolveDNA_S6
603	chr22	23	12878-100cell-ResolveDNA_S6
719	chr22	24	12878-100cell-ResolveDNA_S6
903	chr22	25	12878-100cell-ResolveDNA_S6
1022	chr22	26	12878-100cell-ResolveDNA_S6
923	chr22	27	12878-100cell-ResolveDNA_S6
836	chr22	28	12878-100cell-ResolveDNA_S6
760	chr22	29	12878-100cell-ResolveDNA_S6
757	chr22	30	12878-100cell-ResolveDNA_S6
667	chr22	31	12878-100cell-ResolveDNA_S6
888	chr22	32	12878-100cell-ResolveDNA_S6
1023	chr22	33	12878-100cell-ResolveDNA_S6
922	chr22	34	12878-100cell-ResolveDNA_S6
826	chr22	35	12878-100cell-ResolveDNA_S6
866	chr22	36	12878-100cell-ResolveDNA_S6
634	chr22	37	12878-100cell-ResolveDNA_S6
677	chr22	38	12878-100cell-ResolveDNA_S6
703	chr22	39	12878-100cell-ResolveDNA_S6
762	chr22	40	12878-100cell-ResolveDNA_S6
666	chr22	41	12878-100cell-ResolveDNA_S6
642	chr22	42	12878-100cell-ResolveDNA_S6
740	chr22	43	12878-100cell-ResolveDNA_S6
699	chr22	44	12878-100cell-ResolveDNA_S6
714	chr22	45	12878-100cell-ResolveDNA_S6
733	chr22	46	12878-100cell-ResolveDNA_S6
894	chr22	47	12878-100cell-ResolveDNA_S6
616	chr22	48	12878-100cell-ResolveDNA_S6
712	chr22	49	12878-100cell-ResolveDNA_S6
326	chr22	50	12878-100cell-ResolveDNA_S6
772	chr3	0	12878-100cell-ResolveDNA_S6
794	chr3	1	12878-100cell-ResolveDNA_S6
861	chr3	2	12878-100cell-ResolveDNA_S6
835	chr3	3	12878-100cell-ResolveDNA_S6
994	chr3	4	12878-100cell-ResolveDNA_S6
970	chr3	5	12878-100cell-ResolveDNA_S6
761	chr3	6	12878-100cell-ResolveDNA_S6
817	chr3	7	12878-100cell-ResolveDNA_S6
978	chr3	8	12878-100cell-ResolveDNA_S6
902	chr3	9	12878-100cell-ResolveDNA_S6
854	chr3	10	12878-100cell-ResolveDNA_S6
887	chr3	11	12878-100cell-ResolveDNA_S6
901	chr3	12	12878-100cell-ResolveDNA_S6
743	chr3	13	12878-100cell-ResolveDNA_S6
852	chr3	14	12878-100cell-ResolveDNA_S6
981	chr3	15	12878-100cell-ResolveDNA_S6
921	chr3	16	12878-100cell-ResolveDNA_S6
904	chr3	17	12878-100cell-ResolveDNA_S6
794	chr3	18	12878-100cell-ResolveDNA_S6
799	chr3	19	12878-100cell-ResolveDNA_S6
741	chr3	20	12878-100cell-ResolveDNA_S6
773	chr3	21	12878-100cell-ResolveDNA_S6
820	chr3	22	12878-100cell-ResolveDNA_S6
888	chr3	23	12878-100cell-ResolveDNA_S6
830	chr3	24	12878-100cell-ResolveDNA_S6
906	chr3	25	12878-100cell-ResolveDNA_S6
828	chr3	26	12878-100cell-ResolveDNA_S6
798	chr3	27	12878-100cell-ResolveDNA_S6
821	chr3	28	12878-100cell-ResolveDNA_S6
803	chr3	29	12878-100cell-ResolveDNA_S6
928	chr3	30	12878-100cell-ResolveDNA_S6
979	chr3	31	12878-100cell-ResolveDNA_S6
842	chr3	32	12878-100cell-ResolveDNA_S6
804	chr3	33	12878-100cell-ResolveDNA_S6
858	chr3	34	12878-100cell-ResolveDNA_S6
717	chr3	35	12878-100cell-ResolveDNA_S6
894	chr3	36	12878-100cell-ResolveDNA_S6
925	chr3	37	12878-100cell-ResolveDNA_S6
824	chr3	38	12878-100cell-ResolveDNA_S6
882	chr3	39	12878-100cell-ResolveDNA_S6
866	chr3	40	12878-100cell-ResolveDNA_S6
817	chr3	41	12878-100cell-ResolveDNA_S6
925	chr3	42	12878-100cell-ResolveDNA_S6
958	chr3	43	12878-100cell-ResolveDNA_S6
805	chr3	44	12878-100cell-ResolveDNA_S6
1034	chr3	45	12878-100cell-ResolveDNA_S6
922	chr3	46	12878-100cell-ResolveDNA_S6
643	chr3	47	12878-100cell-ResolveDNA_S6
644	chr3	48	12878-100cell-ResolveDNA_S6
607	chr3	49	12878-100cell-ResolveDNA_S6
605	chr3	50	12878-100cell-ResolveDNA_S6
796	chr3	51	12878-100cell-ResolveDNA_S6
746	chr3	52	12878-100cell-ResolveDNA_S6
916	chr3	53	12878-100cell-ResolveDNA_S6
1052	chr3	54	12878-100cell-ResolveDNA_S6
1007	chr3	55	12878-100cell-ResolveDNA_S6
1002	chr3	56	12878-100cell-ResolveDNA_S6
790	chr3	57	12878-100cell-ResolveDNA_S6
985	chr3	58	12878-100cell-ResolveDNA_S6
982	chr3	59	12878-100cell-ResolveDNA_S6
986	chr3	60	12878-100cell-ResolveDNA_S6
912	chr3	61	12878-100cell-ResolveDNA_S6
1030	chr3	62	12878-100cell-ResolveDNA_S6
875	chr3	63	12878-100cell-ResolveDNA_S6
1121	chr3	64	12878-100cell-ResolveDNA_S6
846	chr3	65	12878-100cell-ResolveDNA_S6
972	chr3	66	12878-100cell-ResolveDNA_S6
878	chr3	67	12878-100cell-ResolveDNA_S6
903	chr3	68	12878-100cell-ResolveDNA_S6
815	chr3	69	12878-100cell-ResolveDNA_S6
785	chr3	70	12878-100cell-ResolveDNA_S6
960	chr3	71	12878-100cell-ResolveDNA_S6
1021	chr3	72	12878-100cell-ResolveDNA_S6
958	chr3	73	12878-100cell-ResolveDNA_S6
778	chr3	74	12878-100cell-ResolveDNA_S6
755	chr3	75	12878-100cell-ResolveDNA_S6
697	chr3	76	12878-100cell-ResolveDNA_S6
801	chr3	77	12878-100cell-ResolveDNA_S6
701	chr3	78	12878-100cell-ResolveDNA_S6
741	chr3	79	12878-100cell-ResolveDNA_S6
677	chr3	80	12878-100cell-ResolveDNA_S6
853	chr3	81	12878-100cell-ResolveDNA_S6
698	chr3	82	12878-100cell-ResolveDNA_S6
680	chr3	83	12878-100cell-ResolveDNA_S6
657	chr3	84	12878-100cell-ResolveDNA_S6
716	chr3	85	12878-100cell-ResolveDNA_S6
761	chr3	86	12878-100cell-ResolveDNA_S6
721	chr3	87	12878-100cell-ResolveDNA_S6
632	chr3	88	12878-100cell-ResolveDNA_S6
699	chr3	89	12878-100cell-ResolveDNA_S6
263	chr3	90	12878-100cell-ResolveDNA_S6
106	chr3	91	12878-100cell-ResolveDNA_S6
243	chr3	93	12878-100cell-ResolveDNA_S6
756	chr3	94	12878-100cell-ResolveDNA_S6
718	chr3	95	12878-100cell-ResolveDNA_S6
739	chr3	96	12878-100cell-ResolveDNA_S6
720	chr3	97	12878-100cell-ResolveDNA_S6
842	chr3	98	12878-100cell-ResolveDNA_S6
831	chr3	99	12878-100cell-ResolveDNA_S6
799	chr3	100	12878-100cell-ResolveDNA_S6
782	chr3	101	12878-100cell-ResolveDNA_S6
818	chr3	102	12878-100cell-ResolveDNA_S6
600	chr3	103	12878-100cell-ResolveDNA_S6
738	chr3	104	12878-100cell-ResolveDNA_S6
817	chr3	105	12878-100cell-ResolveDNA_S6
786	chr3	106	12878-100cell-ResolveDNA_S6
932	chr3	107	12878-100cell-ResolveDNA_S6
838	chr3	108	12878-100cell-ResolveDNA_S6
745	chr3	109	12878-100cell-ResolveDNA_S6
743	chr3	110	12878-100cell-ResolveDNA_S6
857	chr3	111	12878-100cell-ResolveDNA_S6
845	chr3	112	12878-100cell-ResolveDNA_S6
817	chr3	113	12878-100cell-ResolveDNA_S6
891	chr3	114	12878-100cell-ResolveDNA_S6
824	chr3	115	12878-100cell-ResolveDNA_S6
858	chr3	116	12878-100cell-ResolveDNA_S6
920	chr3	117	12878-100cell-ResolveDNA_S6
810	chr3	118	12878-100cell-ResolveDNA_S6
957	chr3	119	12878-100cell-ResolveDNA_S6
835	chr3	120	12878-100cell-ResolveDNA_S6
694	chr3	121	12878-100cell-ResolveDNA_S6
847	chr3	122	12878-100cell-ResolveDNA_S6
870	chr3	123	12878-100cell-ResolveDNA_S6
988	chr3	124	12878-100cell-ResolveDNA_S6
799	chr3	125	12878-100cell-ResolveDNA_S6
779	chr3	126	12878-100cell-ResolveDNA_S6
852	chr3	127	12878-100cell-ResolveDNA_S6
873	chr3	128	12878-100cell-ResolveDNA_S6
878	chr3	129	12878-100cell-ResolveDNA_S6
726	chr3	130	12878-100cell-ResolveDNA_S6
843	chr3	131	12878-100cell-ResolveDNA_S6
813	chr3	132	12878-100cell-ResolveDNA_S6
989	chr3	133	12878-100cell-ResolveDNA_S6
981	chr3	134	12878-100cell-ResolveDNA_S6
1011	chr3	135	12878-100cell-ResolveDNA_S6
718	chr3	136	12878-100cell-ResolveDNA_S6
781	chr3	137	12878-100cell-ResolveDNA_S6
753	chr3	138	12878-100cell-ResolveDNA_S6
874	chr3	139	12878-100cell-ResolveDNA_S6
1023	chr3	140	12878-100cell-ResolveDNA_S6
852	chr3	141	12878-100cell-ResolveDNA_S6
756	chr3	142	12878-100cell-ResolveDNA_S6
884	chr3	143	12878-100cell-ResolveDNA_S6
750	chr3	144	12878-100cell-ResolveDNA_S6
691	chr3	145	12878-100cell-ResolveDNA_S6
741	chr3	146	12878-100cell-ResolveDNA_S6
749	chr3	147	12878-100cell-ResolveDNA_S6
752	chr3	148	12878-100cell-ResolveDNA_S6
830	chr3	149	12878-100cell-ResolveDNA_S6
808	chr3	150	12878-100cell-ResolveDNA_S6
868	chr3	151	12878-100cell-ResolveDNA_S6
731	chr3	152	12878-100cell-ResolveDNA_S6
677	chr3	153	12878-100cell-ResolveDNA_S6
784	chr3	154	12878-100cell-ResolveDNA_S6
752	chr3	155	12878-100cell-ResolveDNA_S6
957	chr3	156	12878-100cell-ResolveDNA_S6
833	chr3	157	12878-100cell-ResolveDNA_S6
799	chr3	158	12878-100cell-ResolveDNA_S6
914	chr3	159	12878-100cell-ResolveDNA_S6
801	chr3	160	12878-100cell-ResolveDNA_S6
884	chr3	161	12878-100cell-ResolveDNA_S6
594	chr3	162	12878-100cell-ResolveDNA_S6
655	chr3	163	12878-100cell-ResolveDNA_S6
689	chr3	164	12878-100cell-ResolveDNA_S6
634	chr3	165	12878-100cell-ResolveDNA_S6
667	chr3	166	12878-100cell-ResolveDNA_S6
806	chr3	167	12878-100cell-ResolveDNA_S6
837	chr3	168	12878-100cell-ResolveDNA_S6
854	chr3	169	12878-100cell-ResolveDNA_S6
853	chr3	170	12878-100cell-ResolveDNA_S6
969	chr3	171	12878-100cell-ResolveDNA_S6
902	chr3	172	12878-100cell-ResolveDNA_S6
734	chr3	173	12878-100cell-ResolveDNA_S6
744	chr3	174	12878-100cell-ResolveDNA_S6
736	chr3	175	12878-100cell-ResolveDNA_S6
748	chr3	176	12878-100cell-ResolveDNA_S6
859	chr3	177	12878-100cell-ResolveDNA_S6
832	chr3	178	12878-100cell-ResolveDNA_S6
848	chr3	179	12878-100cell-ResolveDNA_S6
679	chr3	180	12878-100cell-ResolveDNA_S6
730	chr3	181	12878-100cell-ResolveDNA_S6
891	chr3	182	12878-100cell-ResolveDNA_S6
834	chr3	183	12878-100cell-ResolveDNA_S6
759	chr3	184	12878-100cell-ResolveDNA_S6
788	chr3	185	12878-100cell-ResolveDNA_S6
921	chr3	186	12878-100cell-ResolveDNA_S6
932	chr3	187	12878-100cell-ResolveDNA_S6
972	chr3	188	12878-100cell-ResolveDNA_S6
877	chr3	189	12878-100cell-ResolveDNA_S6
901	chr3	190	12878-100cell-ResolveDNA_S6
746	chr3	191	12878-100cell-ResolveDNA_S6
807	chr3	192	12878-100cell-ResolveDNA_S6
956	chr3	193	12878-100cell-ResolveDNA_S6
918	chr3	194	12878-100cell-ResolveDNA_S6
611	chr3	195	12878-100cell-ResolveDNA_S6
759	chr3	196	12878-100cell-ResolveDNA_S6
714	chr3	197	12878-100cell-ResolveDNA_S6
69	chr3	198	12878-100cell-ResolveDNA_S6
659	chr4	0	12878-100cell-ResolveDNA_S6
484	chr4	1	12878-100cell-ResolveDNA_S6
637	chr4	2	12878-100cell-ResolveDNA_S6
664	chr4	3	12878-100cell-ResolveDNA_S6
807	chr4	4	12878-100cell-ResolveDNA_S6
911	chr4	5	12878-100cell-ResolveDNA_S6
859	chr4	6	12878-100cell-ResolveDNA_S6
793	chr4	7	12878-100cell-ResolveDNA_S6
633	chr4	8	12878-100cell-ResolveDNA_S6
558	chr4	9	12878-100cell-ResolveDNA_S6
1062	chr4	10	12878-100cell-ResolveDNA_S6
815	chr4	11	12878-100cell-ResolveDNA_S6
750	chr4	12	12878-100cell-ResolveDNA_S6
922	chr4	13	12878-100cell-ResolveDNA_S6
914	chr4	14	12878-100cell-ResolveDNA_S6
949	chr4	15	12878-100cell-ResolveDNA_S6
882	chr4	16	12878-100cell-ResolveDNA_S6
947	chr4	17	12878-100cell-ResolveDNA_S6
866	chr4	18	12878-100cell-ResolveDNA_S6
700	chr4	19	12878-100cell-ResolveDNA_S6
851	chr4	20	12878-100cell-ResolveDNA_S6
900	chr4	21	12878-100cell-ResolveDNA_S6
892	chr4	22	12878-100cell-ResolveDNA_S6
857	chr4	23	12878-100cell-ResolveDNA_S6
899	chr4	24	12878-100cell-ResolveDNA_S6
932	chr4	25	12878-100cell-ResolveDNA_S6
804	chr4	26	12878-100cell-ResolveDNA_S6
865	chr4	27	12878-100cell-ResolveDNA_S6
735	chr4	28	12878-100cell-ResolveDNA_S6
646	chr4	29	12878-100cell-ResolveDNA_S6
713	chr4	30	12878-100cell-ResolveDNA_S6
662	chr4	31	12878-100cell-ResolveDNA_S6
749	chr4	32	12878-100cell-ResolveDNA_S6
735	chr4	33	12878-100cell-ResolveDNA_S6
670	chr4	34	12878-100cell-ResolveDNA_S6
778	chr4	35	12878-100cell-ResolveDNA_S6
777	chr4	36	12878-100cell-ResolveDNA_S6
883	chr4	37	12878-100cell-ResolveDNA_S6
1009	chr4	38	12878-100cell-ResolveDNA_S6
667	chr4	39	12878-100cell-ResolveDNA_S6
797	chr4	40	12878-100cell-ResolveDNA_S6
831	chr4	41	12878-100cell-ResolveDNA_S6
898	chr4	42	12878-100cell-ResolveDNA_S6
743	chr4	43	12878-100cell-ResolveDNA_S6
734	chr4	44	12878-100cell-ResolveDNA_S6
732	chr4	45	12878-100cell-ResolveDNA_S6
724	chr4	46	12878-100cell-ResolveDNA_S6
803	chr4	47	12878-100cell-ResolveDNA_S6
729	chr4	48	12878-100cell-ResolveDNA_S6
176	chr4	49	12878-100cell-ResolveDNA_S6
1	chr4	50	12878-100cell-ResolveDNA_S6
150	chr4	51	12878-100cell-ResolveDNA_S6
789	chr4	52	12878-100cell-ResolveDNA_S6
807	chr4	53	12878-100cell-ResolveDNA_S6
822	chr4	54	12878-100cell-ResolveDNA_S6
819	chr4	55	12878-100cell-ResolveDNA_S6
760	chr4	56	12878-100cell-ResolveDNA_S6
780	chr4	57	12878-100cell-ResolveDNA_S6
687	chr4	58	12878-100cell-ResolveDNA_S6
662	chr4	59	12878-100cell-ResolveDNA_S6
702	chr4	60	12878-100cell-ResolveDNA_S6
659	chr4	61	12878-100cell-ResolveDNA_S6
657	chr4	62	12878-100cell-ResolveDNA_S6
646	chr4	63	12878-100cell-ResolveDNA_S6
674	chr4	64	12878-100cell-ResolveDNA_S6
730	chr4	65	12878-100cell-ResolveDNA_S6
733	chr4	66	12878-100cell-ResolveDNA_S6
785	chr4	67	12878-100cell-ResolveDNA_S6
661	chr4	68	12878-100cell-ResolveDNA_S6
644	chr4	69	12878-100cell-ResolveDNA_S6
720	chr4	70	12878-100cell-ResolveDNA_S6
761	chr4	71	12878-100cell-ResolveDNA_S6
689	chr4	72	12878-100cell-ResolveDNA_S6
753	chr4	73	12878-100cell-ResolveDNA_S6
823	chr4	74	12878-100cell-ResolveDNA_S6
799	chr4	75	12878-100cell-ResolveDNA_S6
875	chr4	76	12878-100cell-ResolveDNA_S6
909	chr4	77	12878-100cell-ResolveDNA_S6
935	chr4	78	12878-100cell-ResolveDNA_S6
761	chr4	79	12878-100cell-ResolveDNA_S6
778	chr4	80	12878-100cell-ResolveDNA_S6
870	chr4	81	12878-100cell-ResolveDNA_S6
800	chr4	82	12878-100cell-ResolveDNA_S6
829	chr4	83	12878-100cell-ResolveDNA_S6
749	chr4	84	12878-100cell-ResolveDNA_S6
778	chr4	85	12878-100cell-ResolveDNA_S6
781	chr4	86	12878-100cell-ResolveDNA_S6
831	chr4	87	12878-100cell-ResolveDNA_S6
755	chr4	88	12878-100cell-ResolveDNA_S6
845	chr4	89	12878-100cell-ResolveDNA_S6
739	chr4	90	12878-100cell-ResolveDNA_S6
739	chr4	91	12878-100cell-ResolveDNA_S6
662	chr4	92	12878-100cell-ResolveDNA_S6
706	chr4	93	12878-100cell-ResolveDNA_S6
758	chr4	94	12878-100cell-ResolveDNA_S6
814	chr4	95	12878-100cell-ResolveDNA_S6
743	chr4	96	12878-100cell-ResolveDNA_S6
634	chr4	97	12878-100cell-ResolveDNA_S6
767	chr4	98	12878-100cell-ResolveDNA_S6
786	chr4	99	12878-100cell-ResolveDNA_S6
722	chr4	100	12878-100cell-ResolveDNA_S6
752	chr4	101	12878-100cell-ResolveDNA_S6
794	chr4	102	12878-100cell-ResolveDNA_S6
719	chr4	103	12878-100cell-ResolveDNA_S6
749	chr4	104	12878-100cell-ResolveDNA_S6
790	chr4	105	12878-100cell-ResolveDNA_S6
755	chr4	106	12878-100cell-ResolveDNA_S6
804	chr4	107	12878-100cell-ResolveDNA_S6
936	chr4	108	12878-100cell-ResolveDNA_S6
808	chr4	109	12878-100cell-ResolveDNA_S6
788	chr4	110	12878-100cell-ResolveDNA_S6
694	chr4	111	12878-100cell-ResolveDNA_S6
698	chr4	112	12878-100cell-ResolveDNA_S6
726	chr4	113	12878-100cell-ResolveDNA_S6
715	chr4	114	12878-100cell-ResolveDNA_S6
688	chr4	115	12878-100cell-ResolveDNA_S6
644	chr4	116	12878-100cell-ResolveDNA_S6
726	chr4	117	12878-100cell-ResolveDNA_S6
694	chr4	118	12878-100cell-ResolveDNA_S6
712	chr4	119	12878-100cell-ResolveDNA_S6
810	chr4	120	12878-100cell-ResolveDNA_S6
794	chr4	121	12878-100cell-ResolveDNA_S6
851	chr4	122	12878-100cell-ResolveDNA_S6
793	chr4	123	12878-100cell-ResolveDNA_S6
736	chr4	124	12878-100cell-ResolveDNA_S6
735	chr4	125	12878-100cell-ResolveDNA_S6
737	chr4	126	12878-100cell-ResolveDNA_S6
689	chr4	127	12878-100cell-ResolveDNA_S6
785	chr4	128	12878-100cell-ResolveDNA_S6
683	chr4	129	12878-100cell-ResolveDNA_S6
689	chr4	130	12878-100cell-ResolveDNA_S6
521	chr4	131	12878-100cell-ResolveDNA_S6
679	chr4	132	12878-100cell-ResolveDNA_S6
669	chr4	133	12878-100cell-ResolveDNA_S6
643	chr4	134	12878-100cell-ResolveDNA_S6
670	chr4	135	12878-100cell-ResolveDNA_S6
708	chr4	136	12878-100cell-ResolveDNA_S6
707	chr4	137	12878-100cell-ResolveDNA_S6
860	chr4	138	12878-100cell-ResolveDNA_S6
775	chr4	139	12878-100cell-ResolveDNA_S6
846	chr4	140	12878-100cell-ResolveDNA_S6
762	chr4	141	12878-100cell-ResolveDNA_S6
764	chr4	142	12878-100cell-ResolveDNA_S6
778	chr4	143	12878-100cell-ResolveDNA_S6
793	chr4	144	12878-100cell-ResolveDNA_S6
820	chr4	145	12878-100cell-ResolveDNA_S6
842	chr4	146	12878-100cell-ResolveDNA_S6
852	chr4	147	12878-100cell-ResolveDNA_S6
835	chr4	148	12878-100cell-ResolveDNA_S6
766	chr4	149	12878-100cell-ResolveDNA_S6
725	chr4	150	12878-100cell-ResolveDNA_S6
908	chr4	151	12878-100cell-ResolveDNA_S6
924	chr4	152	12878-100cell-ResolveDNA_S6
932	chr4	153	12878-100cell-ResolveDNA_S6
769	chr4	154	12878-100cell-ResolveDNA_S6
715	chr4	155	12878-100cell-ResolveDNA_S6
740	chr4	156	12878-100cell-ResolveDNA_S6
688	chr4	157	12878-100cell-ResolveDNA_S6
799	chr4	158	12878-100cell-ResolveDNA_S6
760	chr4	159	12878-100cell-ResolveDNA_S6
616	chr4	160	12878-100cell-ResolveDNA_S6
638	chr4	161	12878-100cell-ResolveDNA_S6
759	chr4	162	12878-100cell-ResolveDNA_S6
825	chr4	163	12878-100cell-ResolveDNA_S6
729	chr4	164	12878-100cell-ResolveDNA_S6
747	chr4	165	12878-100cell-ResolveDNA_S6
682	chr4	166	12878-100cell-ResolveDNA_S6
660	chr4	167	12878-100cell-ResolveDNA_S6
797	chr4	168	12878-100cell-ResolveDNA_S6
825	chr4	169	12878-100cell-ResolveDNA_S6
847	chr4	170	12878-100cell-ResolveDNA_S6
735	chr4	171	12878-100cell-ResolveDNA_S6
750	chr4	172	12878-100cell-ResolveDNA_S6
842	chr4	173	12878-100cell-ResolveDNA_S6
717	chr4	174	12878-100cell-ResolveDNA_S6
752	chr4	175	12878-100cell-ResolveDNA_S6
796	chr4	176	12878-100cell-ResolveDNA_S6
781	chr4	177	12878-100cell-ResolveDNA_S6
716	chr4	178	12878-100cell-ResolveDNA_S6
708	chr4	179	12878-100cell-ResolveDNA_S6
725	chr4	180	12878-100cell-ResolveDNA_S6
841	chr4	181	12878-100cell-ResolveDNA_S6
822	chr4	182	12878-100cell-ResolveDNA_S6
837	chr4	183	12878-100cell-ResolveDNA_S6
960	chr4	184	12878-100cell-ResolveDNA_S6
820	chr4	185	12878-100cell-ResolveDNA_S6
818	chr4	186	12878-100cell-ResolveDNA_S6
811	chr4	187	12878-100cell-ResolveDNA_S6
731	chr4	188	12878-100cell-ResolveDNA_S6
621	chr4	189	12878-100cell-ResolveDNA_S6
53	chr4	190	12878-100cell-ResolveDNA_S6
452	chr5	0	12878-100cell-ResolveDNA_S6
497	chr5	1	12878-100cell-ResolveDNA_S6
742	chr5	2	12878-100cell-ResolveDNA_S6
865	chr5	3	12878-100cell-ResolveDNA_S6
895	chr5	4	12878-100cell-ResolveDNA_S6
957	chr5	5	12878-100cell-ResolveDNA_S6
1008	chr5	6	12878-100cell-ResolveDNA_S6
899	chr5	7	12878-100cell-ResolveDNA_S6
750	chr5	8	12878-100cell-ResolveDNA_S6
862	chr5	9	12878-100cell-ResolveDNA_S6
959	chr5	10	12878-100cell-ResolveDNA_S6
911	chr5	11	12878-100cell-ResolveDNA_S6
733	chr5	12	12878-100cell-ResolveDNA_S6
796	chr5	13	12878-100cell-ResolveDNA_S6
1033	chr5	14	12878-100cell-ResolveDNA_S6
831	chr5	15	12878-100cell-ResolveDNA_S6
855	chr5	16	12878-100cell-ResolveDNA_S6
786	chr5	17	12878-100cell-ResolveDNA_S6
680	chr5	18	12878-100cell-ResolveDNA_S6
703	chr5	19	12878-100cell-ResolveDNA_S6
622	chr5	20	12878-100cell-ResolveDNA_S6
[truncated: 50,582 more rows]

## Sheet: Figure3_E
Figure 3E: WGA and CNV analysis of pre-sorted DTC sample, where each row represent a read counts observed in 1 mb bin, starting from 0 (representing first 1MB)
Count	Chromosome	Bin (1mb)	Sample
395	chr1	0	DTC Pre-sort
921	chr1	1	DTC Pre-sort
1213	chr1	2	DTC Pre-sort
1661	chr1	3	DTC Pre-sort
3112	chr1	4	DTC Pre-sort
3095	chr1	5	DTC Pre-sort
1661	chr1	6	DTC Pre-sort
2515	chr1	7	DTC Pre-sort
2081	chr1	8	DTC Pre-sort
1806	chr1	9	DTC Pre-sort
2099	chr1	10	DTC Pre-sort
2079	chr1	11	DTC Pre-sort
1875	chr1	12	DTC Pre-sort
1744	chr1	13	DTC Pre-sort
3350	chr1	14	DTC Pre-sort
2160	chr1	15	DTC Pre-sort
1721	chr1	16	DTC Pre-sort
2556	chr1	17	DTC Pre-sort
3165	chr1	18	DTC Pre-sort
2700	chr1	19	DTC Pre-sort
2466	chr1	20	DTC Pre-sort
1810	chr1	21	DTC Pre-sort
2652	chr1	22	DTC Pre-sort
1994	chr1	23	DTC Pre-sort
2394	chr1	24	DTC Pre-sort
2137	chr1	25	DTC Pre-sort
1772	chr1	26	DTC Pre-sort
1800	chr1	27	DTC Pre-sort
1456	chr1	28	DTC Pre-sort
3058	chr1	29	DTC Pre-sort
3001	chr1	30	DTC Pre-sort
1885	chr1	31	DTC Pre-sort
1602	chr1	32	DTC Pre-sort
3183	chr1	33	DTC Pre-sort
3388	chr1	34	DTC Pre-sort
1817	chr1	35	DTC Pre-sort
2709	chr1	36	DTC Pre-sort
2692	chr1	37	DTC Pre-sort
3036	chr1	38	DTC Pre-sort
2145	chr1	39	DTC Pre-sort
2212	chr1	40	DTC Pre-sort
2812	chr1	41	DTC Pre-sort
2258	chr1	42	DTC Pre-sort
2428	chr1	43	DTC Pre-sort
2384	chr1	44	DTC Pre-sort
1854	chr1	45	DTC Pre-sort
2225	chr1	46	DTC Pre-sort
2957	chr1	47	DTC Pre-sort
3121	chr1	48	DTC Pre-sort
2665	chr1	49	DTC Pre-sort
2759	chr1	50	DTC Pre-sort
2149	chr1	51	DTC Pre-sort
2031	chr1	52	DTC Pre-sort
2869	chr1	53	DTC Pre-sort
2857	chr1	54	DTC Pre-sort
3537	chr1	55	DTC Pre-sort
3421	chr1	56	DTC Pre-sort
3604	chr1	57	DTC Pre-sort
3615	chr1	58	DTC Pre-sort
3482	chr1	59	DTC Pre-sort
3413	chr1	60	DTC Pre-sort
2850	chr1	61	DTC Pre-sort
2432	chr1	62	DTC Pre-sort
3179	chr1	63	DTC Pre-sort
2918	chr1	64	DTC Pre-sort
2467	chr1	65	DTC Pre-sort
3175	chr1	66	DTC Pre-sort
2823	chr1	67	DTC Pre-sort
2984	chr1	68	DTC Pre-sort
2759	chr1	69	DTC Pre-sort
2696	chr1	70	DTC Pre-sort
3027	chr1	71	DTC Pre-sort
2679	chr1	72	DTC Pre-sort
2916	chr1	73	DTC Pre-sort
2898	chr1	74	DTC Pre-sort
2543	chr1	75	DTC Pre-sort
3333	chr1	76	DTC Pre-sort
2508	chr1	77	DTC Pre-sort
2518	chr1	78	DTC Pre-sort
2720	chr1	79	DTC Pre-sort
2998	chr1	80	DTC Pre-sort
3008	chr1	81	DTC Pre-sort
2985	chr1	82	DTC Pre-sort
2410	chr1	83	DTC Pre-sort
2831	chr1	84	DTC Pre-sort
2644	chr1	85	DTC Pre-sort
2690	chr1	86	DTC Pre-sort
3556	chr1	87	DTC Pre-sort
2832	chr1	88	DTC Pre-sort
2774	chr1	89	DTC Pre-sort
2872	chr1	90	DTC Pre-sort
2524	chr1	91	DTC Pre-sort
1962	chr1	92	DTC Pre-sort
2520	chr1	93	DTC Pre-sort
3157	chr1	94	DTC Pre-sort
2822	chr1	95	DTC Pre-sort
2915	chr1	96	DTC Pre-sort
2797	chr1	97	DTC Pre-sort
2746	chr1	98	DTC Pre-sort
2503	chr1	99	DTC Pre-sort
2633	chr1	100	DTC Pre-sort
2916	chr1	101	DTC Pre-sort
2536	chr1	102	DTC Pre-sort
2032	chr1	103	DTC Pre-sort
2491	chr1	104	DTC Pre-sort
2657	chr1	105	DTC Pre-sort
2743	chr1	106	DTC Pre-sort
3268	chr1	107	DTC Pre-sort
2046	chr1	108	DTC Pre-sort
2237	chr1	109	DTC Pre-sort
2933	chr1	110	DTC Pre-sort
3318	chr1	111	DTC Pre-sort
2540	chr1	112	DTC Pre-sort
2381	chr1	113	DTC Pre-sort
2675	chr1	114	DTC Pre-sort
3046	chr1	115	DTC Pre-sort
3162	chr1	116	DTC Pre-sort
2900	chr1	117	DTC Pre-sort
2809	chr1	118	DTC Pre-sort
3113	chr1	119	DTC Pre-sort
243	chr1	120	DTC Pre-sort
491	chr1	121	DTC Pre-sort
17	chr1	124	DTC Pre-sort
87	chr1	125	DTC Pre-sort
430	chr1	143	DTC Pre-sort
100	chr1	144	DTC Pre-sort
1110	chr1	145	DTC Pre-sort
405	chr1	146	DTC Pre-sort
3104	chr1	147	DTC Pre-sort
734	chr1	148	DTC Pre-sort
585	chr1	149	DTC Pre-sort
2104	chr1	150	DTC Pre-sort
2631	chr1	151	DTC Pre-sort
3454	chr1	152	DTC Pre-sort
2705	chr1	153	DTC Pre-sort
2921	chr1	154	DTC Pre-sort
1767	chr1	155	DTC Pre-sort
2459	chr1	156	DTC Pre-sort
3517	chr1	157	DTC Pre-sort
3210	chr1	158	DTC Pre-sort
3554	chr1	159	DTC Pre-sort
3123	chr1	160	DTC Pre-sort
2264	chr1	161	DTC Pre-sort
3545	chr1	162	DTC Pre-sort
3377	chr1	163	DTC Pre-sort
3458	chr1	164	DTC Pre-sort
3582	chr1	165	DTC Pre-sort
3073	chr1	166	DTC Pre-sort
2935	chr1	167	DTC Pre-sort
3098	chr1	168	DTC Pre-sort
2932	chr1	169	DTC Pre-sort
2994	chr1	170	DTC Pre-sort
3137	chr1	171	DTC Pre-sort
3054	chr1	172	DTC Pre-sort
2661	chr1	173	DTC Pre-sort
2229	chr1	174	DTC Pre-sort
3886	chr1	175	DTC Pre-sort
2999	chr1	176	DTC Pre-sort
3873	chr1	177	DTC Pre-sort
2766	chr1	178	DTC Pre-sort
2096	chr1	179	DTC Pre-sort
2604	chr1	180	DTC Pre-sort
3513	chr1	181	DTC Pre-sort
2875	chr1	182	DTC Pre-sort
3247	chr1	183	DTC Pre-sort
3275	chr1	184	DTC Pre-sort
2998	chr1	185	DTC Pre-sort
2877	chr1	186	DTC Pre-sort
2773	chr1	187	DTC Pre-sort
2974	chr1	188	DTC Pre-sort
2625	chr1	189	DTC Pre-sort
2871	chr1	190	DTC Pre-sort
2653	chr1	191	DTC Pre-sort
2800	chr1	192	DTC Pre-sort
2991	chr1	193	DTC Pre-sort
3009	chr1	194	DTC Pre-sort
3162	chr1	195	DTC Pre-sort
3108	chr1	196	DTC Pre-sort
3102	chr1	197	DTC Pre-sort
3369	chr1	198	DTC Pre-sort
2804	chr1	199	DTC Pre-sort
2468	chr1	200	DTC Pre-sort
2928	chr1	201	DTC Pre-sort
2476	chr1	202	DTC Pre-sort
3034	chr1	203	DTC Pre-sort
3487	chr1	204	DTC Pre-sort
2764	chr1	205	DTC Pre-sort
2810	chr1	206	DTC Pre-sort
2905	chr1	207	DTC Pre-sort
3880	chr1	208	DTC Pre-sort
3919	chr1	209	DTC Pre-sort
3523	chr1	210	DTC Pre-sort
2502	chr1	211	DTC Pre-sort
2869	chr1	212	DTC Pre-sort
3856	chr1	213	DTC Pre-sort
3290	chr1	214	DTC Pre-sort
3142	chr1	215	DTC Pre-sort
3123	chr1	216	DTC Pre-sort
3251	chr1	217	DTC Pre-sort
3461	chr1	218	DTC Pre-sort
3091	chr1	219	DTC Pre-sort
3055	chr1	220	DTC Pre-sort
2984	chr1	221	DTC Pre-sort
3140	chr1	222	DTC Pre-sort
2889	chr1	223	DTC Pre-sort
2867	chr1	224	DTC Pre-sort
2479	chr1	225	DTC Pre-sort
2755	chr1	226	DTC Pre-sort
2295	chr1	227	DTC Pre-sort
2112	chr1	228	DTC Pre-sort
3153	chr1	229	DTC Pre-sort
3036	chr1	230	DTC Pre-sort
2965	chr1	231	DTC Pre-sort
3998	chr1	232	DTC Pre-sort
3323	chr1	233	DTC Pre-sort
3337	chr1	234	DTC Pre-sort
2202	chr1	235	DTC Pre-sort
2651	chr1	236	DTC Pre-sort
3291	chr1	237	DTC Pre-sort
3187	chr1	238	DTC Pre-sort
3400	chr1	239	DTC Pre-sort
2770	chr1	240	DTC Pre-sort
2828	chr1	241	DTC Pre-sort
2600	chr1	242	DTC Pre-sort
2389	chr1	243	DTC Pre-sort
2748	chr1	244	DTC Pre-sort
3033	chr1	245	DTC Pre-sort
2382	chr1	246	DTC Pre-sort
2606	chr1	247	DTC Pre-sort
2350	chr1	248	DTC Pre-sort
2878	chr10	0	DTC Pre-sort
2998	chr10	1	DTC Pre-sort
3367	chr10	2	DTC Pre-sort
3358	chr10	3	DTC Pre-sort
3012	chr10	4	DTC Pre-sort
2698	chr10	5	DTC Pre-sort
2902	chr10	6	DTC Pre-sort
3053	chr10	7	DTC Pre-sort
2969	chr10	8	DTC Pre-sort
2821	chr10	9	DTC Pre-sort
3630	chr10	10	DTC Pre-sort
3054	chr10	11	DTC Pre-sort
2450	chr10	12	DTC Pre-sort
2512	chr10	13	DTC Pre-sort
3173	chr10	14	DTC Pre-sort
2677	chr10	15	DTC Pre-sort
2923	chr10	16	DTC Pre-sort
2689	chr10	17	DTC Pre-sort
2674	chr10	18	DTC Pre-sort
2748	chr10	19	DTC Pre-sort
3155	chr10	20	DTC Pre-sort
2354	chr10	21	DTC Pre-sort
2918	chr10	22	DTC Pre-sort
2652	chr10	23	DTC Pre-sort
2884	chr10	24	DTC Pre-sort
2893	chr10	25	DTC Pre-sort
2543	chr10	26	DTC Pre-sort
2441	chr10	27	DTC Pre-sort
2434	chr10	28	DTC Pre-sort
2915	chr10	29	DTC Pre-sort
2708	chr10	30	DTC Pre-sort
2694	chr10	31	DTC Pre-sort
2364	chr10	32	DTC Pre-sort
3479	chr10	33	DTC Pre-sort
2770	chr10	34	DTC Pre-sort
2513	chr10	35	DTC Pre-sort
2675	chr10	36	DTC Pre-sort
2566	chr10	37	DTC Pre-sort
1359	chr10	38	DTC Pre-sort
198	chr10	39	DTC Pre-sort
36	chr10	41	DTC Pre-sort
1839	chr10	42	DTC Pre-sort
2816	chr10	43	DTC Pre-sort
3061	chr10	44	DTC Pre-sort
1753	chr10	45	DTC Pre-sort
1034	chr10	46	DTC Pre-sort
1644	chr10	47	DTC Pre-sort
2978	chr10	48	DTC Pre-sort
2571	chr10	49	DTC Pre-sort
2432	chr10	50	DTC Pre-sort
3072	chr10	51	DTC Pre-sort
2911	chr10	52	DTC Pre-sort
2698	chr10	53	DTC Pre-sort
3014	chr10	54	DTC Pre-sort
2880	chr10	55	DTC Pre-sort
2966	chr10	56	DTC Pre-sort
3007	chr10	57	DTC Pre-sort
3183	chr10	58	DTC Pre-sort
2951	chr10	59	DTC Pre-sort
3069	chr10	60	DTC Pre-sort
3046	chr10	61	DTC Pre-sort
3333	chr10	62	DTC Pre-sort
2356	chr10	63	DTC Pre-sort
3174	chr10	64	DTC Pre-sort
2833	chr10	65	DTC Pre-sort
2940	chr10	66	DTC Pre-sort
2600	chr10	67	DTC Pre-sort
1709	chr10	68	DTC Pre-sort
2992	chr10	69	DTC Pre-sort
2906	chr10	70	DTC Pre-sort
3313	chr10	71	DTC Pre-sort
2087	chr10	72	DTC Pre-sort
2149	chr10	73	DTC Pre-sort
2351	chr10	74	DTC Pre-sort
3311	chr10	75	DTC Pre-sort
3738	chr10	76	DTC Pre-sort
3612	chr10	77	DTC Pre-sort
3749	chr10	78	DTC Pre-sort
2154	chr10	79	DTC Pre-sort
2940	chr10	80	DTC Pre-sort
2674	chr10	81	DTC Pre-sort
3458	chr10	82	DTC Pre-sort
3216	chr10	83	DTC Pre-sort
2945	chr10	84	DTC Pre-sort
3314	chr10	85	DTC Pre-sort
2564	chr10	86	DTC Pre-sort
1807	chr10	87	DTC Pre-sort
3739	chr10	88	DTC Pre-sort
3064	chr10	89	DTC Pre-sort
3135	chr10	90	DTC Pre-sort
2773	chr10	91	DTC Pre-sort
2103	chr10	92	DTC Pre-sort
2890	chr10	93	DTC Pre-sort
2529	chr10	94	DTC Pre-sort
2749	chr10	95	DTC Pre-sort
3167	chr10	96	DTC Pre-sort
2749	chr10	97	DTC Pre-sort
3084	chr10	98	DTC Pre-sort
2541	chr10	99	DTC Pre-sort
2371	chr10	100	DTC Pre-sort
2726	chr10	101	DTC Pre-sort
1945	chr10	102	DTC Pre-sort
2483	chr10	103	DTC Pre-sort
3690	chr10	104	DTC Pre-sort
3838	chr10	105	DTC Pre-sort
3407	chr10	106	DTC Pre-sort
3346	chr10	107	DTC Pre-sort
3219	chr10	108	DTC Pre-sort
3118	chr10	109	DTC Pre-sort
3048	chr10	110	DTC Pre-sort
3363	chr10	111	DTC Pre-sort
3154	chr10	112	DTC Pre-sort
3735	chr10	113	DTC Pre-sort
3017	chr10	114	DTC Pre-sort
3096	chr10	115	DTC Pre-sort
3703	chr10	116	DTC Pre-sort
3381	chr10	117	DTC Pre-sort
3223	chr10	118	DTC Pre-sort
2400	chr10	119	DTC Pre-sort
3382	chr10	120	DTC Pre-sort
2962	chr10	121	DTC Pre-sort
3133	chr10	122	DTC Pre-sort
3703	chr10	123	DTC Pre-sort
2721	chr10	124	DTC Pre-sort
3332	chr10	125	DTC Pre-sort
3674	chr10	126	DTC Pre-sort
3653	chr10	127	DTC Pre-sort
3586	chr10	128	DTC Pre-sort
3472	chr10	129	DTC Pre-sort
3345	chr10	130	DTC Pre-sort
2914	chr10	131	DTC Pre-sort
1798	chr10	132	DTC Pre-sort
1121	chr10	133	DTC Pre-sort
1144	chr11	0	DTC Pre-sort
1083	chr11	1	DTC Pre-sort
1701	chr11	2	DTC Pre-sort
1868	chr11	3	DTC Pre-sort
2781	chr11	4	DTC Pre-sort
2864	chr11	5	DTC Pre-sort
2746	chr11	6	DTC Pre-sort
3100	chr11	7	DTC Pre-sort
2872	chr11	8	DTC Pre-sort
2191	chr11	9	DTC Pre-sort
2730	chr11	10	DTC Pre-sort
3772	chr11	11	DTC Pre-sort
3655	chr11	12	DTC Pre-sort
2910	chr11	13	DTC Pre-sort
2623	chr11	14	DTC Pre-sort
3623	chr11	15	DTC Pre-sort
3102	chr11	16	DTC Pre-sort
3244	chr11	17	DTC Pre-sort
2635	chr11	18	DTC Pre-sort
4115	chr11	19	DTC Pre-sort
3133	chr11	20	DTC Pre-sort
3378	chr11	21	DTC Pre-sort
3047	chr11	22	DTC Pre-sort
2726	chr11	23	DTC Pre-sort
2997	chr11	24	DTC Pre-sort
2945	chr11	25	DTC Pre-sort
3334	chr11	26	DTC Pre-sort
3242	chr11	27	DTC Pre-sort
3023	chr11	28	DTC Pre-sort
3224	chr11	29	DTC Pre-sort
3600	chr11	30	DTC Pre-sort
2929	chr11	31	DTC Pre-sort
2645	chr11	32	DTC Pre-sort
2909	chr11	33	DTC Pre-sort
3254	chr11	34	DTC Pre-sort
3805	chr11	35	DTC Pre-sort
3747	chr11	36	DTC Pre-sort
3004	chr11	37	DTC Pre-sort
2978	chr11	38	DTC Pre-sort
2576	chr11	39	DTC Pre-sort
3295	chr11	40	DTC Pre-sort
3206	chr11	41	DTC Pre-sort
3141	chr11	42	DTC Pre-sort
3029	chr11	43	DTC Pre-sort
3588	chr11	44	DTC Pre-sort
3749	chr11	45	DTC Pre-sort
2256	chr11	46	DTC Pre-sort
1757	chr11	47	DTC Pre-sort
1853	chr11	48	DTC Pre-sort
2035	chr11	49	DTC Pre-sort
920	chr11	50	DTC Pre-sort
465	chr11	54	DTC Pre-sort
2094	chr11	55	DTC Pre-sort
2806	chr11	56	DTC Pre-sort
2877	chr11	57	DTC Pre-sort
2576	chr11	58	DTC Pre-sort
2581	chr11	59	DTC Pre-sort
2835	chr11	60	DTC Pre-sort
2148	chr11	61	DTC Pre-sort
2114	chr11	62	DTC Pre-sort
2039	chr11	63	DTC Pre-sort
1877	chr11	64	DTC Pre-sort
1844	chr11	65	DTC Pre-sort
2033	chr11	66	DTC Pre-sort
1666	chr11	67	DTC Pre-sort
2331	chr11	68	DTC Pre-sort
2302	chr11	69	DTC Pre-sort
2502	chr11	70	DTC Pre-sort
2098	chr11	71	DTC Pre-sort
2597	chr11	72	DTC Pre-sort
2273	chr11	73	DTC Pre-sort
2826	chr11	74	DTC Pre-sort
2707	chr11	75	DTC Pre-sort
2618	chr11	76	DTC Pre-sort
2202	chr11	77	DTC Pre-sort
3236	chr11	78	DTC Pre-sort
3910	chr11	79	DTC Pre-sort
3358	chr11	80	DTC Pre-sort
3082	chr11	81	DTC Pre-sort
2920	chr11	82	DTC Pre-sort
3169	chr11	83	DTC Pre-sort
3341	chr11	84	DTC Pre-sort
2815	chr11	85	DTC Pre-sort
3005	chr11	86	DTC Pre-sort
2820	chr11	87	DTC Pre-sort
2859	chr11	88	DTC Pre-sort
1716	chr11	89	DTC Pre-sort
2378	chr11	90	DTC Pre-sort
3172	chr11	91	DTC Pre-sort
3827	chr11	92	DTC Pre-sort
3054	chr11	93	DTC Pre-sort
3114	chr11	94	DTC Pre-sort
3174	chr11	95	DTC Pre-sort
3065	chr11	96	DTC Pre-sort
3172	chr11	97	DTC Pre-sort
2895	chr11	98	DTC Pre-sort
2973	chr11	99	DTC Pre-sort
3215	chr11	100	DTC Pre-sort
3056	chr11	101	DTC Pre-sort
2945	chr11	102	DTC Pre-sort
3077	chr11	103	DTC Pre-sort
3173	chr11	104	DTC Pre-sort
2891	chr11	105	DTC Pre-sort
3301	chr11	106	DTC Pre-sort
2635	chr11	107	DTC Pre-sort
2739	chr11	108	DTC Pre-sort
3150	chr11	109	DTC Pre-sort
2948	chr11	110	DTC Pre-sort
3376	chr11	111	DTC Pre-sort
3371	chr11	112	DTC Pre-sort
3647	chr11	113	DTC Pre-sort
3322	chr11	114	DTC Pre-sort
3884	chr11	115	DTC Pre-sort
3245	chr11	116	DTC Pre-sort
3070	chr11	117	DTC Pre-sort
2330	chr11	118	DTC Pre-sort
2587	chr11	119	DTC Pre-sort
3125	chr11	120	DTC Pre-sort
3046	chr11	121	DTC Pre-sort
3088	chr11	122	DTC Pre-sort
2907	chr11	123	DTC Pre-sort
2867	chr11	124	DTC Pre-sort
3057	chr11	125	DTC Pre-sort
3522	chr11	126	DTC Pre-sort
3265	chr11	127	DTC Pre-sort
3526	chr11	128	DTC Pre-sort
2720	chr11	129	DTC Pre-sort
3050	chr11	130	DTC Pre-sort
4196	chr11	131	DTC Pre-sort
4244	chr11	132	DTC Pre-sort
3930	chr11	133	DTC Pre-sort
4032	chr11	134	DTC Pre-sort
400	chr11	135	DTC Pre-sort
2818	chr12	0	DTC Pre-sort
2437	chr12	1	DTC Pre-sort
3259	chr12	2	DTC Pre-sort
3400	chr12	3	DTC Pre-sort
3279	chr12	4	DTC Pre-sort
3811	chr12	5	DTC Pre-sort
2397	chr12	6	DTC Pre-sort
1927	chr12	7	DTC Pre-sort
1998	chr12	8	DTC Pre-sort
2285	chr12	9	DTC Pre-sort
2490	chr12	10	DTC Pre-sort
2799	chr12	11	DTC Pre-sort
2324	chr12	12	DTC Pre-sort
3498	chr12	13	DTC Pre-sort
2785	chr12	14	DTC Pre-sort
3139	chr12	15	DTC Pre-sort
3088	chr12	16	DTC Pre-sort
2548	chr12	17	DTC Pre-sort
2662	chr12	18	DTC Pre-sort
2561	chr12	19	DTC Pre-sort
2915	chr12	20	DTC Pre-sort
2637	chr12	21	DTC Pre-sort
2695	chr12	22	DTC Pre-sort
3051	chr12	23	DTC Pre-sort
3022	chr12	24	DTC Pre-sort
2650	chr12	25	DTC Pre-sort
3125	chr12	26	DTC Pre-sort
2716	chr12	27	DTC Pre-sort
3044	chr12	28	DTC Pre-sort
2962	chr12	29	DTC Pre-sort
3077	chr12	30	DTC Pre-sort
1888	chr12	31	DTC Pre-sort
2091	chr12	32	DTC Pre-sort
2567	chr12	33	DTC Pre-sort
711	chr12	34	DTC Pre-sort
383	chr12	37	DTC Pre-sort
2410	chr12	38	DTC Pre-sort
2720	chr12	39	DTC Pre-sort
2745	chr12	40	DTC Pre-sort
2922	chr12	41	DTC Pre-sort
2537	chr12	42	DTC Pre-sort
2769	chr12	43	DTC Pre-sort
2597	chr12	44	DTC Pre-sort
2602	chr12	45	DTC Pre-sort
2614	chr12	46	DTC Pre-sort
2676	chr12	47	DTC Pre-sort
2210	chr12	48	DTC Pre-sort
2131	chr12	49	DTC Pre-sort
1850	chr12	50	DTC Pre-sort
2355	chr12	51	DTC Pre-sort
3061	chr12	52	DTC Pre-sort
2212	chr12	53	DTC Pre-sort
2551	chr12	54	DTC Pre-sort
2259	chr12	55	DTC Pre-sort
2040	chr12	56	DTC Pre-sort
2154	chr12	57	DTC Pre-sort
3289	chr12	58	DTC Pre-sort
2919	chr12	59	DTC Pre-sort
2642	chr12	60	DTC Pre-sort
2665	chr12	61	DTC Pre-sort
2720	chr12	62	DTC Pre-sort
2316	chr12	63	DTC Pre-sort
2506	chr12	64	DTC Pre-sort
2853	chr12	65	DTC Pre-sort
3155	chr12	66	DTC Pre-sort
3131	chr12	67	DTC Pre-sort
2767	chr12	68	DTC Pre-sort
2799	chr12	69	DTC Pre-sort
2875	chr12	70	DTC Pre-sort
2867	chr12	71	DTC Pre-sort
3017	chr12	72	DTC Pre-sort
2771	chr12	73	DTC Pre-sort
2881	chr12	74	DTC Pre-sort
2919	chr12	75	DTC Pre-sort
2898	chr12	76	DTC Pre-sort
3433	chr12	77	DTC Pre-sort
3053	chr12	78	DTC Pre-sort
2559	chr12	79	DTC Pre-sort
2742	chr12	80	DTC Pre-sort
2975	chr12	81	DTC Pre-sort
2757	chr12	82	DTC Pre-sort
2857	chr12	83	DTC Pre-sort
3033	chr12	84	DTC Pre-sort
3115	chr12	85	DTC Pre-sort
2645	chr12	86	DTC Pre-sort
2868	chr12	87	DTC Pre-sort
3130	chr12	88	DTC Pre-sort
3254	chr12	89	DTC Pre-sort
2905	chr12	90	DTC Pre-sort
3033	chr12	91	DTC Pre-sort
3032	chr12	92	DTC Pre-sort
2925	chr12	93	DTC Pre-sort
3139	chr12	94	DTC Pre-sort
2456	chr12	95	DTC Pre-sort
2512	chr12	96	DTC Pre-sort
3245	chr12	97	DTC Pre-sort
3228	chr12	98	DTC Pre-sort
2888	chr12	99	DTC Pre-sort
2739	chr12	100	DTC Pre-sort
2642	chr12	101	DTC Pre-sort
3288	chr12	102	DTC Pre-sort
3060	chr12	103	DTC Pre-sort
2932	chr12	104	DTC Pre-sort
3196	chr12	105	DTC Pre-sort
3123	chr12	106	DTC Pre-sort
3171	chr12	107	DTC Pre-sort
3406	chr12	108	DTC Pre-sort
2794	chr12	109	DTC Pre-sort
1906	chr12	110	DTC Pre-sort
2187	chr12	111	DTC Pre-sort
2800	chr12	112	DTC Pre-sort
2890	chr12	113	DTC Pre-sort
3458	chr12	114	DTC Pre-sort
4133	chr12	115	DTC Pre-sort
2840	chr12	116	DTC Pre-sort
3322	chr12	117	DTC Pre-sort
2929	chr12	118	DTC Pre-sort
3014	chr12	119	DTC Pre-sort
1917	chr12	120	DTC Pre-sort
1673	chr12	121	DTC Pre-sort
1597	chr12	122	DTC Pre-sort
2114	chr12	123	DTC Pre-sort
2320	chr12	124	DTC Pre-sort
3329	chr12	125	DTC Pre-sort
3813	chr12	126	DTC Pre-sort
3619	chr12	127	DTC Pre-sort
3367	chr12	128	DTC Pre-sort
3509	chr12	129	DTC Pre-sort
2949	chr12	130	DTC Pre-sort
2165	chr12	131	DTC Pre-sort
1709	chr12	132	DTC Pre-sort
944	chr12	133	DTC Pre-sort
6	chr13	16	DTC Pre-sort
910	chr13	18	DTC Pre-sort
1787	chr13	19	DTC Pre-sort
2264	chr13	20	DTC Pre-sort
2613	chr13	21	DTC Pre-sort
2782	chr13	22	DTC Pre-sort
2734	chr13	23	DTC Pre-sort
2571	chr13	24	DTC Pre-sort
2938	chr13	25	DTC Pre-sort
3055	chr13	26	DTC Pre-sort
2882	chr13	27	DTC Pre-sort
2632	chr13	28	DTC Pre-sort
3290	chr13	29	DTC Pre-sort
2700	chr13	30	DTC Pre-sort
3076	chr13	31	DTC Pre-sort
2701	chr13	32	DTC Pre-sort
3048	chr13	33	DTC Pre-sort
3171	chr13	34	DTC Pre-sort
2668	chr13	35	DTC Pre-sort
2569	chr13	36	DTC Pre-sort
2637	chr13	37	DTC Pre-sort
2531	chr13	38	DTC Pre-sort
2920	chr13	39	DTC Pre-sort
2917	chr13	40	DTC Pre-sort
2467	chr13	41	DTC Pre-sort
2944	chr13	42	DTC Pre-sort
2510	chr13	43	DTC Pre-sort
3074	chr13	44	DTC Pre-sort
2884	chr13	45	DTC Pre-sort
2827	chr13	46	DTC Pre-sort
2576	chr13	47	DTC Pre-sort
2600	chr13	48	DTC Pre-sort
2157	chr13	49	DTC Pre-sort
2785	chr13	50	DTC Pre-sort
3095	chr13	51	DTC Pre-sort
2194	chr13	52	DTC Pre-sort
3346	chr13	53	DTC Pre-sort
2814	chr13	54	DTC Pre-sort
2617	chr13	55	DTC Pre-sort
2584	chr13	56	DTC Pre-sort
2454	chr13	57	DTC Pre-sort
2609	chr13	58	DTC Pre-sort
2925	chr13	59	DTC Pre-sort
2598	chr13	60	DTC Pre-sort
2554	chr13	61	DTC Pre-sort
2556	chr13	62	DTC Pre-sort
2550	chr13	63	DTC Pre-sort
2925	chr13	64	DTC Pre-sort
2649	chr13	65	DTC Pre-sort
2801	chr13	66	DTC Pre-sort
2609	chr13	67	DTC Pre-sort
2792	chr13	68	DTC Pre-sort
2807	chr13	69	DTC Pre-sort
2816	chr13	70	DTC Pre-sort
3143	chr13	71	DTC Pre-sort
2912	chr13	72	DTC Pre-sort
2824	chr13	73	DTC Pre-sort
2799	chr13	74	DTC Pre-sort
2825	chr13	75	DTC Pre-sort
2944	chr13	76	DTC Pre-sort
2770	chr13	77	DTC Pre-sort
2989	chr13	78	DTC Pre-sort
2935	chr13	79	DTC Pre-sort
2476	chr13	80	DTC Pre-sort
2610	chr13	81	DTC Pre-sort
2790	chr13	82	DTC Pre-sort
2733	chr13	83	DTC Pre-sort
2514	chr13	84	DTC Pre-sort
2719	chr13	85	DTC Pre-sort
2341	chr13	86	DTC Pre-sort
2823	chr13	87	DTC Pre-sort
2793	chr13	88	DTC Pre-sort
2693	chr13	89	DTC Pre-sort
2628	chr13	90	DTC Pre-sort
2771	chr13	91	DTC Pre-sort
3003	chr13	92	DTC Pre-sort
3195	chr13	93	DTC Pre-sort
3019	chr13	94	DTC Pre-sort
2514	chr13	95	DTC Pre-sort
3404	chr13	96	DTC Pre-sort
2811	chr13	97	DTC Pre-sort
2984	chr13	98	DTC Pre-sort
2676	chr13	99	DTC Pre-sort
2687	chr13	100	DTC Pre-sort
2976	chr13	101	DTC Pre-sort
3106	chr13	102	DTC Pre-sort
3314	chr13	103	DTC Pre-sort
2946	chr13	104	DTC Pre-sort
3270	chr13	105	DTC Pre-sort
3452	chr13	106	DTC Pre-sort
3261	chr13	107	DTC Pre-sort
2833	chr13	108	DTC Pre-sort
3087	chr13	109	DTC Pre-sort
3146	chr13	110	DTC Pre-sort
2521	chr13	111	DTC Pre-sort
2578	chr13	112	DTC Pre-sort
1881	chr13	113	DTC Pre-sort
998	chr13	114	DTC Pre-sort
14	chr14	16	DTC Pre-sort
74	chr14	18	DTC Pre-sort
540	chr14	19	DTC Pre-sort
2319	chr14	20	DTC Pre-sort
2267	chr14	21	DTC Pre-sort
2336	chr14	22	DTC Pre-sort
2587	chr14	23	DTC Pre-sort
2676	chr14	24	DTC Pre-sort
3030	chr14	25	DTC Pre-sort
2947	chr14	26	DTC Pre-sort
2724	chr14	27	DTC Pre-sort
2677	chr14	28	DTC Pre-sort
2764	chr14	29	DTC Pre-sort
2791	chr14	30	DTC Pre-sort
2249	chr14	31	DTC Pre-sort
2777	chr14	32	DTC Pre-sort
3362	chr14	33	DTC Pre-sort
2121	chr14	34	DTC Pre-sort
2001	chr14	35	DTC Pre-sort
3153	chr14	36	DTC Pre-sort
2686	chr14	37	DTC Pre-sort
2797	chr14	38	DTC Pre-sort
2334	chr14	39	DTC Pre-sort
2599	chr14	40	DTC Pre-sort
2621	chr14	41	DTC Pre-sort
2612	chr14	42	DTC Pre-sort
2440	chr14	43	DTC Pre-sort
2373	chr14	44	DTC Pre-sort
2158	chr14	45	DTC Pre-sort
2665	chr14	46	DTC Pre-sort
3147	chr14	47	DTC Pre-sort
2789	chr14	48	DTC Pre-sort
2441	chr14	49	DTC Pre-sort
2464	chr14	50	DTC Pre-sort
3248	chr14	51	DTC Pre-sort
2596	chr14	52	DTC Pre-sort
3087	chr14	53	DTC Pre-sort
2860	chr14	54	DTC Pre-sort
2721	chr14	55	DTC Pre-sort
2948	chr14	56	DTC Pre-sort
2667	chr14	57	DTC Pre-sort
2534	chr14	58	DTC Pre-sort
3018	chr14	59	DTC Pre-sort
2468	chr14	60	DTC Pre-sort
2972	chr14	61	DTC Pre-sort
3025	chr14	62	DTC Pre-sort
2070	chr14	63	DTC Pre-sort
2638	chr14	64	DTC Pre-sort
2796	chr14	65	DTC Pre-sort
2804	chr14	66	DTC Pre-sort
2514	chr14	67	DTC Pre-sort
3252	chr14	68	DTC Pre-sort
3183	chr14	69	DTC Pre-sort
3010	chr14	70	DTC Pre-sort
2921	chr14	71	DTC Pre-sort
3590	chr14	72	DTC Pre-sort
1756	chr14	73	DTC Pre-sort
2156	chr14	74	DTC Pre-sort
2737	chr14	75	DTC Pre-sort
2805	chr14	76	DTC Pre-sort
2392	chr14	77	DTC Pre-sort
3971	chr14	78	DTC Pre-sort
3365	chr14	79	DTC Pre-sort
3049	chr14	80	DTC Pre-sort
3077	chr14	81	DTC Pre-sort
3156	chr14	82	DTC Pre-sort
3133	chr14	83	DTC Pre-sort
3027	chr14	84	DTC Pre-sort
3016	chr14	85	DTC Pre-sort
2898	chr14	86	DTC Pre-sort
3371	chr14	87	DTC Pre-sort
2786	chr14	88	DTC Pre-sort
3111	chr14	89	DTC Pre-sort
3113	chr14	90	DTC Pre-sort
2508	chr14	91	DTC Pre-sort
2954	chr14	92	DTC Pre-sort
2799	chr14	93	DTC Pre-sort
3115	chr14	94	DTC Pre-sort
3315	chr14	95	DTC Pre-sort
3266	chr14	96	DTC Pre-sort
3827	chr14	97	DTC Pre-sort
3768	chr14	98	DTC Pre-sort
2644	chr14	99	DTC Pre-sort
2295	chr14	100	DTC Pre-sort
2486	chr14	101	DTC Pre-sort
1944	chr14	102	DTC Pre-sort
1806	chr14	103	DTC Pre-sort
1378	chr14	104	DTC Pre-sort
1135	chr14	105	DTC Pre-sort
2796	chr14	106	DTC Pre-sort
23	chr15	17	DTC Pre-sort
261	chr15	19	DTC Pre-sort
1251	chr15	20	DTC Pre-sort
427	chr15	21	DTC Pre-sort
802	chr15	22	DTC Pre-sort
1772	chr15	23	DTC Pre-sort
2587	chr15	24	DTC Pre-sort
2843	chr15	25	DTC Pre-sort
3171	chr15	26	DTC Pre-sort
3172	chr15	27	DTC Pre-sort
1341	chr15	28	DTC Pre-sort
2560	chr15	29	DTC Pre-sort
853	chr15	30	DTC Pre-sort
2651	chr15	31	DTC Pre-sort
1719	chr15	32	DTC Pre-sort
3590	chr15	33	DTC Pre-sort
2167	chr15	34	DTC Pre-sort
2957	chr15	35	DTC Pre-sort
3241	chr15	36	DTC Pre-sort
3104	chr15	37	DTC Pre-sort
3292	chr15	38	DTC Pre-sort
3492	chr15	39	DTC Pre-sort
2254	chr15	40	DTC Pre-sort
1724	chr15	41	DTC Pre-sort
2554	chr15	42	DTC Pre-sort
2163	chr15	43	DTC Pre-sort
1840	chr15	44	DTC Pre-sort
2736	chr15	45	DTC Pre-sort
3011	chr15	46	DTC Pre-sort
3578	chr15	47	DTC Pre-sort
3356	chr15	48	DTC Pre-sort
2372	chr15	49	DTC Pre-sort
1921	chr15	50	DTC Pre-sort
2896	chr15	51	DTC Pre-sort
3035	chr15	52	DTC Pre-sort
3186	chr15	53	DTC Pre-sort
2759	chr15	54	DTC Pre-sort
2027	chr15	55	DTC Pre-sort
2235	chr15	56	DTC Pre-sort
3154	chr15	57	DTC Pre-sort
2921	chr15	58	DTC Pre-sort
2832	chr15	59	DTC Pre-sort
3686	chr15	60	DTC Pre-sort
3354	chr15	61	DTC Pre-sort
3498	chr15	62	DTC Pre-sort
3163	chr15	63	DTC Pre-sort
2062	chr15	64	DTC Pre-sort
2288	chr15	65	DTC Pre-sort
2846	chr15	66	DTC Pre-sort
3259	chr15	67	DTC Pre-sort
2920	chr15	68	DTC Pre-sort
3551	chr15	69	DTC Pre-sort
3421	chr15	70	DTC Pre-sort
3027	chr15	71	DTC Pre-sort
2160	chr15	72	DTC Pre-sort
2840	chr15	73	DTC Pre-sort
1991	chr15	74	DTC Pre-sort
1866	chr15	75	DTC Pre-sort
2567	chr15	76	DTC Pre-sort
2435	chr15	77	DTC Pre-sort
2376	chr15	78	DTC Pre-sort
3030	chr15	79	DTC Pre-sort
3214	chr15	80	DTC Pre-sort
2881	chr15	81	DTC Pre-sort
2037	chr15	82	DTC Pre-sort
2668	chr15	83	DTC Pre-sort
1577	chr15	84	DTC Pre-sort
2515	chr15	85	DTC Pre-sort
3399	chr15	86	DTC Pre-sort
3579	chr15	87	DTC Pre-sort
3685	chr15	88	DTC Pre-sort
2494	chr15	89	DTC Pre-sort
2084	chr15	90	DTC Pre-sort
3400	chr15	91	DTC Pre-sort
3258	chr15	92	DTC Pre-sort
3074	chr15	93	DTC Pre-sort
3150	chr15	94	DTC Pre-sort
3485	chr15	95	DTC Pre-sort
3066	chr15	96	DTC Pre-sort
3258	chr15	97	DTC Pre-sort
3254	chr15	98	DTC Pre-sort
2951	chr15	99	DTC Pre-sort
3064	chr15	100	DTC Pre-sort
2708	chr15	101	DTC Pre-sort
1272	chr16	0	DTC Pre-sort
1160	chr16	1	DTC Pre-sort
1208	chr16	2	DTC Pre-sort
1998	chr16	3	DTC Pre-sort
1784	chr16	4	DTC Pre-sort
3268	chr16	5	DTC Pre-sort
3599	chr16	6	DTC Pre-sort
3784	chr16	7	DTC Pre-sort
3028	chr16	8	DTC Pre-sort
3086	chr16	9	DTC Pre-sort
2788	chr16	10	DTC Pre-sort
2165	chr16	11	DTC Pre-sort
3315	chr16	12	DTC Pre-sort
3394	chr16	13	DTC Pre-sort
1792	chr16	14	DTC Pre-sort
1714	chr16	15	DTC Pre-sort
1337	chr16	16	DTC Pre-sort
3406	chr16	17	DTC Pre-sort
765	chr16	18	DTC Pre-sort
2851	chr16	19	DTC Pre-sort
2905	chr16	20	DTC Pre-sort
1746	chr16	21	DTC Pre-sort
2445	chr16	22	DTC Pre-sort
2660	chr16	23	DTC Pre-sort
2436	chr16	24	DTC Pre-sort
2850	chr16	25	DTC Pre-sort
3294	chr16	26	DTC Pre-sort
2849	chr16	27	DTC Pre-sort
1381	chr16	28	DTC Pre-sort
1085	chr16	29	DTC Pre-sort
1339	chr16	30	DTC Pre-sort
1818	chr16	31	DTC Pre-sort
825	chr16	32	DTC Pre-sort
842	chr16	33	DTC Pre-sort
380	chr16	34	DTC Pre-sort
2244	chr16	35	DTC Pre-sort
140	chr16	36	DTC Pre-sort
1320	chr16	46	DTC Pre-sort
2632	chr16	47	DTC Pre-sort
3016	chr16	48	DTC Pre-sort
3324	chr16	49	DTC Pre-sort
3030	chr16	50	DTC Pre-sort
3846	chr16	51	DTC Pre-sort
3578	chr16	52	DTC Pre-sort
2694	chr16	53	DTC Pre-sort
3688	chr16	54	DTC Pre-sort
3627	chr16	55	DTC Pre-sort
2964	chr16	56	DTC Pre-sort
2298	chr16	57	DTC Pre-sort
2344	chr16	58	DTC Pre-sort
3077	chr16	59	DTC Pre-sort
3056	chr16	60	DTC Pre-sort
3199	chr16	61	DTC Pre-sort
3280	chr16	62	DTC Pre-sort
3004	chr16	63	DTC Pre-sort
3282	chr16	64	DTC Pre-sort
3891	chr16	65	DTC Pre-sort
2801	chr16	66	DTC Pre-sort
1656	chr16	67	DTC Pre-sort
2033	chr16	68	DTC Pre-sort
1800	chr16	69	DTC Pre-sort
1490	chr16	70	DTC Pre-sort
2139	chr16	71	DTC Pre-sort
2921	chr16	72	DTC Pre-sort
3228	chr16	73	DTC Pre-sort
2004	chr16	74	DTC Pre-sort
2217	chr16	75	DTC Pre-sort
3169	chr16	76	DTC Pre-sort
3507	chr16	77	DTC Pre-sort
3523	chr16	78	DTC Pre-sort
3952	chr16	79	DTC Pre-sort
3548	chr16	80	DTC Pre-sort
2796	chr16	81	DTC Pre-sort
4166	chr16	82	DTC Pre-sort
3695	chr16	83	DTC Pre-sort
2798	chr16	84	DTC Pre-sort
2539	chr16	85	DTC Pre-sort
3387	chr16	86	DTC Pre-sort
2327	chr16	87	DTC Pre-sort
1203	chr16	88	DTC Pre-sort
1722	chr16	89	DTC Pre-sort
345	chr16	90	DTC Pre-sort
1615	chr17	0	DTC Pre-sort
1380	chr17	1	DTC Pre-sort
1643	chr17	2	DTC Pre-sort
1699	chr17	3	DTC Pre-sort
1722	chr17	4	DTC Pre-sort
2387	chr17	5	DTC Pre-sort
2614	chr17	6	DTC Pre-sort
1756	chr17	7	DTC Pre-sort
2155	chr17	8	DTC Pre-sort
2369	chr17	9	DTC Pre-sort
2626	chr17	10	DTC Pre-sort
3245	chr17	11	DTC Pre-sort
2792	chr17	12	DTC Pre-sort
2884	chr17	13	DTC Pre-sort
2940	chr17	14	DTC Pre-sort
2333	chr17	15	DTC Pre-sort
1751	chr17	16	DTC Pre-sort
2376	chr17	17	DTC Pre-sort
1236	chr17	18	DTC Pre-sort
1863	chr17	19	DTC Pre-sort
1781	chr17	20	DTC Pre-sort
1923	chr17	21	DTC Pre-sort
1482	chr17	22	DTC Pre-sort
1	chr17	23	DTC Pre-sort
2	chr17	25	DTC Pre-sort
287	chr17	26	DTC Pre-sort
2811	chr17	27	DTC Pre-sort
2427	chr17	28	DTC Pre-sort
1992	chr17	29	DTC Pre-sort
1804	chr17	30	DTC Pre-sort
2067	chr17	31	DTC Pre-sort
2151	chr17	32	DTC Pre-sort
4684	chr17	33	DTC Pre-sort
4153	chr17	34	DTC Pre-sort
2588	chr17	35	DTC Pre-sort
1944	chr17	36	DTC Pre-sort
2377	chr17	37	DTC Pre-sort
1356	chr17	38	DTC Pre-sort
2286	chr17	39	DTC Pre-sort
2459	chr17	40	DTC Pre-sort
2514	chr17	41	DTC Pre-sort
1745	chr17	42	DTC Pre-sort
1958	chr17	43	DTC Pre-sort
1704	chr17	44	DTC Pre-sort
2130	chr17	45	DTC Pre-sort
1311	chr17	46	DTC Pre-sort
2036	chr17	47	DTC Pre-sort
2504	chr17	48	DTC Pre-sort
2620	chr17	49	DTC Pre-sort
2459	chr17	50	DTC Pre-sort
2912	chr17	51	DTC Pre-sort
3443	chr17	52	DTC Pre-sort
3031	chr17	53	DTC Pre-sort
2889	chr17	54	DTC Pre-sort
3285	chr17	55	DTC Pre-sort
3201	chr17	56	DTC Pre-sort
3015	chr17	57	DTC Pre-sort
2267	chr17	58	DTC Pre-sort
1767	chr17	59	DTC Pre-sort
1854	chr17	60	DTC Pre-sort
2243	chr17	61	DTC Pre-sort
1784	chr17	62	DTC Pre-sort
2248	chr17	63	DTC Pre-sort
2003	chr17	64	DTC Pre-sort
2653	chr17	65	DTC Pre-sort
3003	chr17	66	DTC Pre-sort
2006	chr17	67	DTC Pre-sort
2727	chr17	68	DTC Pre-sort
2766	chr17	69	DTC Pre-sort
3301	chr17	70	DTC Pre-sort
3650	chr17	71	DTC Pre-sort
3612	chr17	72	DTC Pre-sort
2827	chr17	73	DTC Pre-sort
2578	chr17	74	DTC Pre-sort
1569	chr17	75	DTC Pre-sort
1878	chr17	76	DTC Pre-sort
2312	chr17	77	DTC Pre-sort
2143	chr17	78	DTC Pre-sort
2120	chr17	79	DTC Pre-sort
2302	chr17	80	DTC Pre-sort
1160	chr17	81	DTC Pre-sort
1821	chr17	82	DTC Pre-sort
515	chr17	83	DTC Pre-sort
2918	chr18	0	DTC Pre-sort
3095	chr18	1	DTC Pre-sort
2695	chr18	2	DTC Pre-sort
2543	chr18	3	DTC Pre-sort
2782	chr18	4	DTC Pre-sort
3321	chr18	5	DTC Pre-sort
3293	chr18	6	DTC Pre-sort
3376	chr18	7	DTC Pre-sort
3377	chr18	8	DTC Pre-sort
2582	chr18	9	DTC Pre-sort
3507	chr18	10	DTC Pre-sort
2606	chr18	11	DTC Pre-sort
2056	chr18	12	DTC Pre-sort
3353	chr18	13	DTC Pre-sort
1680	chr18	14	DTC Pre-sort
446	chr18	15	DTC Pre-sort
117	chr18	20	DTC Pre-sort
2079	chr18	21	DTC Pre-sort
2843	chr18	22	DTC Pre-sort
2913	chr18	23	DTC Pre-sort
3298	chr18	24	DTC Pre-sort
3546	chr18	25	DTC Pre-sort
2909	chr18	26	DTC Pre-sort
2978	chr18	27	DTC Pre-sort
3056	chr18	28	DTC Pre-sort
2924	chr18	29	DTC Pre-sort
2879	chr18	30	DTC Pre-sort
2694	chr18	31	DTC Pre-sort
2716	chr18	32	DTC Pre-sort
2598	chr18	33	DTC Pre-sort
3110	chr18	34	DTC Pre-sort
2931	chr18	35	DTC Pre-sort
3323	chr18	36	DTC Pre-sort
3395	chr18	37	DTC Pre-sort
3773	chr18	38	DTC Pre-sort
3224	chr18	39	DTC Pre-sort
3351	chr18	40	DTC Pre-sort
3325	chr18	41	DTC Pre-sort
3403	chr18	42	DTC Pre-sort
3281	chr18	43	DTC Pre-sort
3275	chr18	44	DTC Pre-sort
3485	chr18	45	DTC Pre-sort
2875	chr18	46	DTC Pre-sort
3241	chr18	47	DTC Pre-sort
3414	chr18	48	DTC Pre-sort
2925	chr18	49	DTC Pre-sort
3201	chr18	50	DTC Pre-sort
3112	chr18	51	DTC Pre-sort
3581	chr18	52	DTC Pre-sort
3234	chr18	53	DTC Pre-sort
3112	chr18	54	DTC Pre-sort
3413	chr18	55	DTC Pre-sort
3220	chr18	56	DTC Pre-sort
2866	chr18	57	DTC Pre-sort
3182	chr18	58	DTC Pre-sort
2944	chr18	59	DTC Pre-sort
2976	chr18	60	DTC Pre-sort
3444	chr18	61	DTC Pre-sort
2529	chr18	62	DTC Pre-sort
2844	chr18	63	DTC Pre-sort
3048	chr18	64	DTC Pre-sort
2955	chr18	65	DTC Pre-sort
3021	chr18	66	DTC Pre-sort
2893	chr18	67	DTC Pre-sort
2828	chr18	68	DTC Pre-sort
3059	chr18	69	DTC Pre-sort
2762	chr18	70	DTC Pre-sort
2760	chr18	71	DTC Pre-sort
3278	chr18	72	DTC Pre-sort
3282	chr18	73	DTC Pre-sort
3390	chr18	74	DTC Pre-sort
3686	chr18	75	DTC Pre-sort
2971	chr18	76	DTC Pre-sort
2840	chr18	77	DTC Pre-sort
3056	chr18	78	DTC Pre-sort
2186	chr18	79	DTC Pre-sort
1106	chr18	80	DTC Pre-sort
880	chr19	0	DTC Pre-sort
907	chr19	1	DTC Pre-sort
1190	chr19	2	DTC Pre-sort
1100	chr19	3	DTC Pre-sort
1004	chr19	4	DTC Pre-sort
1558	chr19	5	DTC Pre-sort
1712	chr19	6	DTC Pre-sort
1288	chr19	7	DTC Pre-sort
1151	chr19	8	DTC Pre-sort
1841	chr19	9	DTC Pre-sort
1178	chr19	10	DTC Pre-sort
1469	chr19	11	DTC Pre-sort
1572	chr19	12	DTC Pre-sort
1786	chr19	13	DTC Pre-sort
1550	chr19	14	DTC Pre-sort
1842	chr19	15	DTC Pre-sort
1558	chr19	16	DTC Pre-sort
1195	chr19	17	DTC Pre-sort
1264	chr19	18	DTC Pre-sort
1632	chr19	19	DTC Pre-sort
1633	chr19	20	DTC Pre-sort
2050	chr19	21	DTC Pre-sort
1996	chr19	22	DTC Pre-sort
2013	chr19	23	DTC Pre-sort
581	chr19	24	DTC Pre-sort
938	chr19	27	DTC Pre-sort
3381	chr19	28	DTC Pre-sort
2559	chr19	29	DTC Pre-sort
3269	chr19	30	DTC Pre-sort
3416	chr19	31	DTC Pre-sort
2406	chr19	32	DTC Pre-sort
1922	chr19	33	DTC Pre-sort
2183	chr19	34	DTC Pre-sort
1675	chr19	35	DTC Pre-sort
1449	chr19	36	DTC Pre-sort
1866	chr19	37	DTC Pre-sort
1530	chr19	38	DTC Pre-sort
1844	chr19	39	DTC Pre-sort
1474	chr19	40	DTC Pre-sort
1856	chr19	41	DTC Pre-sort
1818	chr19	42	DTC Pre-sort
1880	chr19	43	DTC Pre-sort
2034	chr19	44	DTC Pre-sort
1139	chr19	45	DTC Pre-sort
1708	chr19	46	DTC Pre-sort
1162	chr19	47	DTC Pre-sort
1289	chr19	48	DTC Pre-sort
1312	chr19	49	DTC Pre-sort
1292	chr19	50	DTC Pre-sort
2196	chr19	51	DTC Pre-sort
1875	chr19	52	DTC Pre-sort
1662	chr19	53	DTC Pre-sort
1671	chr19	54	DTC Pre-sort
1507	chr19	55	DTC Pre-sort
2341	chr19	56	DTC Pre-sort
2286	chr19	57	DTC Pre-sort
1460	chr19	58	DTC Pre-sort
3826	chr2	0	DTC Pre-sort
2885	chr2	1	DTC Pre-sort
3201	chr2	2	DTC Pre-sort
2800	chr2	3	DTC Pre-sort
3030	chr2	4	DTC Pre-sort
3100	chr2	5	DTC Pre-sort
3526	chr2	6	DTC Pre-sort
3645	chr2	7	DTC Pre-sort
3477	chr2	8	DTC Pre-sort
2667	chr2	9	DTC Pre-sort
2313	chr2	10	DTC Pre-sort
3073	chr2	11	DTC Pre-sort
3560	chr2	12	DTC Pre-sort
2681	chr2	13	DTC Pre-sort
3208	chr2	14	DTC Pre-sort
3195	chr2	15	DTC Pre-sort
3717	chr2	16	DTC Pre-sort
3653	chr2	17	DTC Pre-sort
3578	chr2	18	DTC Pre-sort
3336	chr2	19	DTC Pre-sort
2962	chr2	20	DTC Pre-sort
3808	chr2	21	DTC Pre-sort
3649	chr2	22	DTC Pre-sort
3252	chr2	23	DTC Pre-sort
2307	chr2	24	DTC Pre-sort
2319	chr2	25	DTC Pre-sort
2442	chr2	26	DTC Pre-sort
2448	chr2	27	DTC Pre-sort
2972	chr2	28	DTC Pre-sort
3982	chr2	29	DTC Pre-sort
3477	chr2	30	DTC Pre-sort
2865	chr2	31	DTC Pre-sort
2155	chr2	32	DTC Pre-sort
2950	chr2	33	DTC Pre-sort
2959	chr2	34	DTC Pre-sort
2818	chr2	35	DTC Pre-sort
2876	chr2	36	DTC Pre-sort
3136	chr2	37	DTC Pre-sort
2467	chr2	38	DTC Pre-sort
2832	chr2	39	DTC Pre-sort
3380	chr2	40	DTC Pre-sort
3271	chr2	41	DTC Pre-sort
2408	chr2	42	DTC Pre-sort
2451	chr2	43	DTC Pre-sort
2432	chr2	44	DTC Pre-sort
3550	chr2	45	DTC Pre-sort
3383	chr2	46	DTC Pre-sort
2578	chr2	47	DTC Pre-sort
3038	chr2	48	DTC Pre-sort
3394	chr2	49	DTC Pre-sort
3231	chr2	50	DTC Pre-sort
2785	chr2	51	DTC Pre-sort
3308	chr2	52	DTC Pre-sort
2857	chr2	53	DTC Pre-sort
3194	chr2	54	DTC Pre-sort
2575	chr2	55	DTC Pre-sort
3163	chr2	56	DTC Pre-sort
2676	chr2	57	DTC Pre-sort
3198	chr2	58	DTC Pre-sort
3571	chr2	59	DTC Pre-sort
3218	chr2	60	DTC Pre-sort
1803	chr2	61	DTC Pre-sort
2473	chr2	62	DTC Pre-sort
2360	chr2	63	DTC Pre-sort
3088	chr2	64	DTC Pre-sort
3011	chr2	65	DTC Pre-sort
3425	chr2	66	DTC Pre-sort
3616	chr2	67	DTC Pre-sort
2923	chr2	68	DTC Pre-sort
3283	chr2	69	DTC Pre-sort
2829	chr2	70	DTC Pre-sort
2906	chr2	71	DTC Pre-sort
2529	chr2	72	DTC Pre-sort
2662	chr2	73	DTC Pre-sort
2770	chr2	74	DTC Pre-sort
3363	chr2	75	DTC Pre-sort
3101	chr2	76	DTC Pre-sort
2815	chr2	77	DTC Pre-sort
2921	chr2	78	DTC Pre-sort
3472	chr2	79	DTC Pre-sort
3714	chr2	80	DTC Pre-sort
3114	chr2	81	DTC Pre-sort
3006	chr2	82	DTC Pre-sort
3027	chr2	83	DTC Pre-sort
3036	chr2	84	DTC Pre-sort
2557	chr2	85	DTC Pre-sort
2205	chr2	86	DTC Pre-sort
313	chr2	87	DTC Pre-sort
2903	chr2	88	DTC Pre-sort
598	chr2	89	DTC Pre-sort
352	chr2	90	DTC Pre-sort
357	chr2	91	DTC Pre-sort
39	chr2	92	DTC Pre-sort
880	chr2	94	DTC Pre-sort
1872	chr2	95	DTC Pre-sort
2208	chr2	96	DTC Pre-sort
1399	chr2	97	DTC Pre-sort
3157	chr2	98	DTC Pre-sort
2624	chr2	99	DTC Pre-sort
3252	chr2	100	DTC Pre-sort
2935	chr2	101	DTC Pre-sort
3313	chr2	102	DTC Pre-sort
3037	chr2	103	DTC Pre-sort
3181	chr2	104	DTC Pre-sort
3354	chr2	105	DTC Pre-sort
2905	chr2	106	DTC Pre-sort
3079	chr2	107	DTC Pre-sort
2597	chr2	108	DTC Pre-sort
2226	chr2	109	DTC Pre-sort
1465	chr2	110	DTC Pre-sort
1798	chr2	111	DTC Pre-sort
2415	chr2	112	DTC Pre-sort
2222	chr2	113	DTC Pre-sort
3399	chr2	114	DTC Pre-sort
3101	chr2	115	DTC Pre-sort
3294	chr2	116	DTC Pre-sort
3011	chr2	117	DTC Pre-sort
3616	chr2	118	DTC Pre-sort
2900	chr2	119	DTC Pre-sort
3067	chr2	120	DTC Pre-sort
2738	chr2	121	DTC Pre-sort
3330	chr2	122	DTC Pre-sort
2961	chr2	123	DTC Pre-sort
3365	chr2	124	DTC Pre-sort
2953	chr2	125	DTC Pre-sort
3047	chr2	126	DTC Pre-sort
2400	chr2	127	DTC Pre-sort
2606	chr2	128	DTC Pre-sort
2883	chr2	129	DTC Pre-sort
1265	chr2	130	DTC Pre-sort
1408	chr2	131	DTC Pre-sort
2850	chr2	132	DTC Pre-sort
3655	chr2	133	DTC Pre-sort
3259	chr2	134	DTC Pre-sort
1978	chr2	135	DTC Pre-sort
3160	chr2	136	DTC Pre-sort
3022	chr2	137	DTC Pre-sort
3129	chr2	138	DTC Pre-sort
2984	chr2	139	DTC Pre-sort
2934	chr2	140	DTC Pre-sort
3073	chr2	141	DTC Pre-sort
3189	chr2	142	DTC Pre-sort
3289	chr2	143	DTC Pre-sort
2856	chr2	144	DTC Pre-sort
3229	chr2	145	DTC Pre-sort
2940	chr2	146	DTC Pre-sort
3067	chr2	147	DTC Pre-sort
2774	chr2	148	DTC Pre-sort
2998	chr2	149	DTC Pre-sort
3308	chr2	150	DTC Pre-sort
2779	chr2	151	DTC Pre-sort
3014	chr2	152	DTC Pre-sort
2719	chr2	153	DTC Pre-sort
3002	chr2	154	DTC Pre-sort
2594	chr2	155	DTC Pre-sort
2564	chr2	156	DTC Pre-sort
2539	chr2	157	DTC Pre-sort
3034	chr2	158	DTC Pre-sort
2741	chr2	159	DTC Pre-sort
3136	chr2	160	DTC Pre-sort
2860	chr2	161	DTC Pre-sort
3082	chr2	162	DTC Pre-sort
3251	chr2	163	DTC Pre-sort
3088	chr2	164	DTC Pre-sort
2802	chr2	165	DTC Pre-sort
2863	chr2	166	DTC Pre-sort
3161	chr2	167	DTC Pre-sort
3213	chr2	168	DTC Pre-sort
2383	chr2	169	DTC Pre-sort
2737	chr2	170	DTC Pre-sort
2123	chr2	171	DTC Pre-sort
3008	chr2	172	DTC Pre-sort
3089	chr2	173	DTC Pre-sort
2702	chr2	174	DTC Pre-sort
3013	chr2	175	DTC Pre-sort
3372	chr2	176	DTC Pre-sort
2957	chr2	177	DTC Pre-sort
3251	chr2	178	DTC Pre-sort
2789	chr2	179	DTC Pre-sort
2715	chr2	180	DTC Pre-sort
2985	chr2	181	DTC Pre-sort
2586	chr2	182	DTC Pre-sort
2527	chr2	183	DTC Pre-sort
2890	chr2	184	DTC Pre-sort
2682	chr2	185	DTC Pre-sort
2517	chr2	186	DTC Pre-sort
2683	chr2	187	DTC Pre-sort
2748	chr2	188	DTC Pre-sort
2902	chr2	189	DTC Pre-sort
2763	chr2	190	DTC Pre-sort
3364	chr2	191	DTC Pre-sort
2830	chr2	192	DTC Pre-sort
2512	chr2	193	DTC Pre-sort
2630	chr2	194	DTC Pre-sort
2635	chr2	195	DTC Pre-sort
2709	chr2	196	DTC Pre-sort
2791	chr2	197	DTC Pre-sort
3407	chr2	198	DTC Pre-sort
3080	chr2	199	DTC Pre-sort
2845	chr2	200	DTC Pre-sort
2265	chr2	201	DTC Pre-sort
1849	chr2	202	DTC Pre-sort
2315	chr2	203	DTC Pre-sort
3452	chr2	204	DTC Pre-sort
3472	chr2	205	DTC Pre-sort
2726	chr2	206	DTC Pre-sort
2835	chr2	207	DTC Pre-sort
2560	chr2	208	DTC Pre-sort
2826	chr2	209	DTC Pre-sort
2999	chr2	210	DTC Pre-sort
3140	chr2	211	DTC Pre-sort
3235	chr2	212	DTC Pre-sort
2863	chr2	213	DTC Pre-sort
2963	chr2	214	DTC Pre-sort
3000	chr2	215	DTC Pre-sort
3261	chr2	216	DTC Pre-sort
3660	chr2	217	DTC Pre-sort
2263	chr2	218	DTC Pre-sort
2770	chr2	219	DTC Pre-sort
3366	chr2	220	DTC Pre-sort
3311	chr2	221	DTC Pre-sort
2934	chr2	222	DTC Pre-sort
3331	chr2	223	DTC Pre-sort
3126	chr2	224	DTC Pre-sort
3007	chr2	225	DTC Pre-sort
3406	chr2	226	DTC Pre-sort
2787	chr2	227	DTC Pre-sort
3104	chr2	228	DTC Pre-sort
3025	chr2	229	DTC Pre-sort
2929	chr2	230	DTC Pre-sort
2274	chr2	231	DTC Pre-sort
2194	chr2	232	DTC Pre-sort
2807	chr2	233	DTC Pre-sort
3244	chr2	234	DTC Pre-sort
3020	chr2	235	DTC Pre-sort
3241	chr2	236	DTC Pre-sort
3053	chr2	237	DTC Pre-sort
2326	chr2	238	DTC Pre-sort
2684	chr2	239	DTC Pre-sort
1869	chr2	240	DTC Pre-sort
2159	chr2	241	DTC Pre-sort
376	chr2	242	DTC Pre-sort
2599	chr20	0	DTC Pre-sort
2853	chr20	1	DTC Pre-sort
2643	chr20	2	DTC Pre-sort
2034	chr20	3	DTC Pre-sort
2695	chr20	4	DTC Pre-sort
2346	chr20	5	DTC Pre-sort
2993	chr20	6	DTC Pre-sort
3054	chr20	7	DTC Pre-sort
3216	chr20	8	DTC Pre-sort
3134	chr20	9	DTC Pre-sort
3360	chr20	10	DTC Pre-sort
3185	chr20	11	DTC Pre-sort
3152	chr20	12	DTC Pre-sort
2605	chr20	13	DTC Pre-sort
2940	chr20	14	DTC Pre-sort
3558	chr20	15	DTC Pre-sort
3268	chr20	16	DTC Pre-sort
3213	chr20	17	DTC Pre-sort
2578	chr20	18	DTC Pre-sort
3497	chr20	19	DTC Pre-sort
3168	chr20	20	DTC Pre-sort
2824	chr20	21	DTC Pre-sort
3072	chr20	22	DTC Pre-sort
2986	chr20	23	DTC Pre-sort
3365	chr20	24	DTC Pre-sort
2123	chr20	25	DTC Pre-sort
330	chr20	26	DTC Pre-sort
260	chr20	28	DTC Pre-sort
1652	chr20	29	DTC Pre-sort
1177	chr20	30	DTC Pre-sort
1651	chr20	31	DTC Pre-sort
2169	chr20	32	DTC Pre-sort
2307	chr20	33	DTC Pre-sort
2168	chr20	34	DTC Pre-sort
2073	chr20	35	DTC Pre-sort
1802	chr20	36	DTC Pre-sort
2324	chr20	37	DTC Pre-sort
2811	chr20	38	DTC Pre-sort
3944	chr20	39	DTC Pre-sort
3712	chr20	40	DTC Pre-sort
3010	chr20	41	DTC Pre-sort
4178	chr20	42	DTC Pre-sort
2882	chr20	43	DTC Pre-sort
2954	chr20	44	DTC Pre-sort
2535	chr20	45	DTC Pre-sort
3543	chr20	46	DTC Pre-sort
2543	chr20	47	DTC Pre-sort
3389	chr20	48	DTC Pre-sort
2353	chr20	49	DTC Pre-sort
2373	chr20	50	DTC Pre-sort
3155	chr20	51	DTC Pre-sort
3397	chr20	52	DTC Pre-sort
2889	chr20	53	DTC Pre-sort
3218	chr20	54	DTC Pre-sort
3495	chr20	55	DTC Pre-sort
3167	chr20	56	DTC Pre-sort
3438	chr20	57	DTC Pre-sort
2937	chr20	58	DTC Pre-sort
3379	chr20	59	DTC Pre-sort
3825	chr20	60	DTC Pre-sort
3090	chr20	61	DTC Pre-sort
1810	chr20	62	DTC Pre-sort
1279	chr20	63	DTC Pre-sort
771	chr20	64	DTC Pre-sort
198	chr21	5	DTC Pre-sort
216	chr21	6	DTC Pre-sort
33	chr21	7	DTC Pre-sort
386	chr21	8	DTC Pre-sort
3445	chr21	9	DTC Pre-sort
1601	chr21	10	DTC Pre-sort
3	chr21	12	DTC Pre-sort
943	chr21	13	DTC Pre-sort
2849	chr21	14	DTC Pre-sort
2957	chr21	15	DTC Pre-sort
2823	chr21	16	DTC Pre-sort
2433	chr21	17	DTC Pre-sort
2918	chr21	18	DTC Pre-sort
3158	chr21	19	DTC Pre-sort
2789	chr21	20	DTC Pre-sort
2768	chr21	21	DTC Pre-sort
2849	chr21	22	DTC Pre-sort
2931	chr21	23	DTC Pre-sort
2820	chr21	24	DTC Pre-sort
2954	chr21	25	DTC Pre-sort
3097	chr21	26	DTC Pre-sort
3106	chr21	27	DTC Pre-sort
2992	chr21	28	DTC Pre-sort
3108	chr21	29	DTC Pre-sort
3230	chr21	30	DTC Pre-sort
2702	chr21	31	DTC Pre-sort
3211	chr21	32	DTC Pre-sort
2581	chr21	33	DTC Pre-sort
3115	chr21	34	DTC Pre-sort
3990	chr21	35	DTC Pre-sort
2516	chr21	36	DTC Pre-sort
3129	chr21	37	DTC Pre-sort
3386	chr21	38	DTC Pre-sort
3025	chr21	39	DTC Pre-sort
3387	chr21	40	DTC Pre-sort
2983	chr21	41	DTC Pre-sort
2872	chr21	42	DTC Pre-sort
1290	chr21	43	DTC Pre-sort
1586	chr21	44	DTC Pre-sort
2073	chr21	45	DTC Pre-sort
1899	chr21	46	DTC Pre-sort
530	chr22	10	DTC Pre-sort
1137	chr22	11	DTC Pre-sort
757	chr22	12	DTC Pre-sort
77	chr22	15	DTC Pre-sort
1184	chr22	16	DTC Pre-sort
2021	chr22	17	DTC Pre-sort
614	chr22	18	DTC Pre-sort
1989	chr22	19	DTC Pre-sort
1751	chr22	20	DTC Pre-sort
1015	chr22	21	DTC Pre-sort
2718	chr22	22	DTC Pre-sort
2059	chr22	23	DTC Pre-sort
2135	chr22	24	DTC Pre-sort
3174	chr22	25	DTC Pre-sort
3657	chr22	26	DTC Pre-sort
3720	chr22	27	DTC Pre-sort
2416	chr22	28	DTC Pre-sort
2168	chr22	29	DTC Pre-sort
2273	chr22	30	DTC Pre-sort
1843	chr22	31	DTC Pre-sort
2996	chr22	32	DTC Pre-sort
3408	chr22	33	DTC Pre-sort
3386	chr22	34	DTC Pre-sort
2757	chr22	35	DTC Pre-sort
2417	chr22	36	DTC Pre-sort
1921	chr22	37	DTC Pre-sort
1882	chr22	38	DTC Pre-sort
2032	chr22	39	DTC Pre-sort
2029	chr22	40	DTC Pre-sort
1792	chr22	41	DTC Pre-sort
1952	chr22	42	DTC Pre-sort
2267	chr22	43	DTC Pre-sort
2356	chr22	44	DTC Pre-sort
2185	chr22	45	DTC Pre-sort
2284	chr22	46	DTC Pre-sort
2756	chr22	47	DTC Pre-sort
2229	chr22	48	DTC Pre-sort
2364	chr22	49	DTC Pre-sort
1341	chr22	50	DTC Pre-sort
4084	chr3	0	DTC Pre-sort
3026	chr3	1	DTC Pre-sort
3522	chr3	2	DTC Pre-sort
3335	chr3	3	DTC Pre-sort
3276	chr3	4	DTC Pre-sort
3082	chr3	5	DTC Pre-sort
3086	chr3	6	DTC Pre-sort
3558	chr3	7	DTC Pre-sort
3602	chr3	8	DTC Pre-sort
2753	chr3	9	DTC Pre-sort
3073	chr3	10	DTC Pre-sort
2711	chr3	11	DTC Pre-sort
2436	chr3	12	DTC Pre-sort
2571	chr3	13	DTC Pre-sort
3058	chr3	14	DTC Pre-sort
2627	chr3	15	DTC Pre-sort
3142	chr3	16	DTC Pre-sort
2983	chr3	17	DTC Pre-sort
3014	chr3	18	DTC Pre-sort
2499	chr3	19	DTC Pre-sort
2759	chr3	20	DTC Pre-sort
3254	chr3	21	DTC Pre-sort
3016	chr3	22	DTC Pre-sort
2763	chr3	23	DTC Pre-sort
3276	chr3	24	DTC Pre-sort
3274	chr3	25	DTC Pre-sort
2942	chr3	26	DTC Pre-sort
2687	chr3	27	DTC Pre-sort
3115	chr3	28	DTC Pre-sort
3236	chr3	29	DTC Pre-sort
3317	chr3	30	DTC Pre-sort
3578	chr3	31	DTC Pre-sort
2494	chr3	32	DTC Pre-sort
2522	chr3	33	DTC Pre-sort
3414	chr3	34	DTC Pre-sort
2979	chr3	35	DTC Pre-sort
3006	chr3	36	DTC Pre-sort
3039	chr3	37	DTC Pre-sort
2828	chr3	38	DTC Pre-sort
2484	chr3	39	DTC Pre-sort
3352	chr3	40	DTC Pre-sort
2516	chr3	41	DTC Pre-sort
2882	chr3	42	DTC Pre-sort
2837	chr3	43	DTC Pre-sort
2922	chr3	44	DTC Pre-sort
3438	chr3	45	DTC Pre-sort
2722	chr3	46	DTC Pre-sort
1856	chr3	47	DTC Pre-sort
1674	chr3	48	DTC Pre-sort
1772	chr3	49	DTC Pre-sort
1874	chr3	50	DTC Pre-sort
2090	chr3	51	DTC Pre-sort
2153	chr3	52	DTC Pre-sort
2849	chr3	53	DTC Pre-sort
3847	chr3	54	DTC Pre-sort
3653	chr3	55	DTC Pre-sort
3091	chr3	56	DTC Pre-sort
1975	chr3	57	DTC Pre-sort
2850	chr3	58	DTC Pre-sort
3662	chr3	59	DTC Pre-sort
3427	chr3	60	DTC Pre-sort
2949	chr3	61	DTC Pre-sort
3988	chr3	62	DTC Pre-sort
3128	chr3	63	DTC Pre-sort
3967	chr3	64	DTC Pre-sort
3453	chr3	65	DTC Pre-sort
2815	chr3	66	DTC Pre-sort
3080	chr3	67	DTC Pre-sort
3614	chr3	68	DTC Pre-sort
3339	chr3	69	DTC Pre-sort
2987	chr3	70	DTC Pre-sort
3179	chr3	71	DTC Pre-sort
3071	chr3	72	DTC Pre-sort
3493	chr3	73	DTC Pre-sort
3164	chr3	74	DTC Pre-sort
2687	chr3	75	DTC Pre-sort
3022	chr3	76	DTC Pre-sort
3139	chr3	77	DTC Pre-sort
2822	chr3	78	DTC Pre-sort
2916	chr3	79	DTC Pre-sort
2633	chr3	80	DTC Pre-sort
2953	chr3	81	DTC Pre-sort
2790	chr3	82	DTC Pre-sort
2594	chr3	83	DTC Pre-sort
2603	chr3	84	DTC Pre-sort
2847	chr3	85	DTC Pre-sort
2992	chr3	86	DTC Pre-sort
2722	chr3	87	DTC Pre-sort
2840	chr3	88	DTC Pre-sort
2665	chr3	89	DTC Pre-sort
672	chr3	90	DTC Pre-sort
385	chr3	91	DTC Pre-sort
1	chr3	92	DTC Pre-sort
538	chr3	93	DTC Pre-sort
2818	chr3	94	DTC Pre-sort
2536	chr3	95	DTC Pre-sort
2660	chr3	96	DTC Pre-sort
3044	chr3	97	DTC Pre-sort
2577	chr3	98	DTC Pre-sort
2781	chr3	99	DTC Pre-sort
2869	chr3	100	DTC Pre-sort
2330	chr3	101	DTC Pre-sort
2968	chr3	102	DTC Pre-sort
2666	chr3	103	DTC Pre-sort
2852	chr3	104	DTC Pre-sort
3020	chr3	105	DTC Pre-sort
2713	chr3	106	DTC Pre-sort
2939	chr3	107	DTC Pre-sort
3065	chr3	108	DTC Pre-sort
2610	chr3	109	DTC Pre-sort
3000	chr3	110	DTC Pre-sort
2846	chr3	111	DTC Pre-sort
2952	chr3	112	DTC Pre-sort
2928	chr3	113	DTC Pre-sort
3135	chr3	114	DTC Pre-sort
3205	chr3	115	DTC Pre-sort
2981	chr3	116	DTC Pre-sort
3183	chr3	117	DTC Pre-sort
2702	chr3	118	DTC Pre-sort
2673	chr3	119	DTC Pre-sort
2623	chr3	120	DTC Pre-sort
1961	chr3	121	DTC Pre-sort
2620	chr3	122	DTC Pre-sort
3330	chr3	123	DTC Pre-sort
3293	chr3	124	DTC Pre-sort
2287	chr3	125	DTC Pre-sort
2841	chr3	126	DTC Pre-sort
2741	chr3	127	DTC Pre-sort
2558	chr3	128	DTC Pre-sort
2142	chr3	129	DTC Pre-sort
2531	chr3	130	DTC Pre-sort
3220	chr3	131	DTC Pre-sort
2799	chr3	132	DTC Pre-sort
3137	chr3	133	DTC Pre-sort
3198	chr3	134	DTC Pre-sort
3550	chr3	135	DTC Pre-sort
1882	chr3	136	DTC Pre-sort
2543	chr3	137	DTC Pre-sort
2299	chr3	138	DTC Pre-sort
3248	chr3	139	DTC Pre-sort
3512	chr3	140	DTC Pre-sort
2582	chr3	141	DTC Pre-sort
2151	chr3	142	DTC Pre-sort
3118	chr3	143	DTC Pre-sort
3265	chr3	144	DTC Pre-sort
2601	chr3	145	DTC Pre-sort
2973	chr3	146	DTC Pre-sort
2991	chr3	147	DTC Pre-sort
2749	chr3	148	DTC Pre-sort
2779	chr3	149	DTC Pre-sort
2761	chr3	150	DTC Pre-sort
2845	chr3	151	DTC Pre-sort
2586	chr3	152	DTC Pre-sort
2309	chr3	153	DTC Pre-sort
2690	chr3	154	DTC Pre-sort
2614	chr3	155	DTC Pre-sort
3137	chr3	156	DTC Pre-sort
3052	chr3	157	DTC Pre-sort
2680	chr3	158	DTC Pre-sort
3200	chr3	159	DTC Pre-sort
2704	chr3	160	DTC Pre-sort
2837	chr3	161	DTC Pre-sort
2631	chr3	162	DTC Pre-sort
2494	chr3	163	DTC Pre-sort
2599	chr3	164	DTC Pre-sort
2561	chr3	165	DTC Pre-sort
2536	chr3	166	DTC Pre-sort
2856	chr3	167	DTC Pre-sort
2922	chr3	168	DTC Pre-sort
2840	chr3	169	DTC Pre-sort
2284	chr3	170	DTC Pre-sort
3265	chr3	171	DTC Pre-sort
2838	chr3	172	DTC Pre-sort
2574	chr3	173	DTC Pre-sort
2725	chr3	174	DTC Pre-sort
2756	chr3	175	DTC Pre-sort
2762	chr3	176	DTC Pre-sort
2714	chr3	177	DTC Pre-sort
2935	chr3	178	DTC Pre-sort
2295	chr3	179	DTC Pre-sort
2613	chr3	180	DTC Pre-sort
2609	chr3	181	DTC Pre-sort
3009	chr3	182	DTC Pre-sort
2319	chr3	183	DTC Pre-sort
2386	chr3	184	DTC Pre-sort
2247	chr3	185	DTC Pre-sort
2877	chr3	186	DTC Pre-sort
3078	chr3	187	DTC Pre-sort
3192	chr3	188	DTC Pre-sort
2909	chr3	189	DTC Pre-sort
2802	chr3	190	DTC Pre-sort
2788	chr3	191	DTC Pre-sort
3001	chr3	192	DTC Pre-sort
3032	chr3	193	DTC Pre-sort
2696	chr3	194	DTC Pre-sort
2158	chr3	195	DTC Pre-sort
1727	chr3	196	DTC Pre-sort
2220	chr3	197	DTC Pre-sort
370	chr3	198	DTC Pre-sort
3259	chr4	0	DTC Pre-sort
1509	chr4	1	DTC Pre-sort
1794	chr4	2	DTC Pre-sort
2015	chr4	3	DTC Pre-sort
2869	chr4	4	DTC Pre-sort
2925	chr4	5	DTC Pre-sort
2568	chr4	6	DTC Pre-sort
2505	chr4	7	DTC Pre-sort
2277	chr4	8	DTC Pre-sort
1931	chr4	9	DTC Pre-sort
4002	chr4	10	DTC Pre-sort
3115	chr4	11	DTC Pre-sort
3259	chr4	12	DTC Pre-sort
3101	chr4	13	DTC Pre-sort
3379	chr4	14	DTC Pre-sort
3140	chr4	15	DTC Pre-sort
3402	chr4	16	DTC Pre-sort
2987	chr4	17	DTC Pre-sort
3241	chr4	18	DTC Pre-sort
3207	chr4	19	DTC Pre-sort
3412	chr4	20	DTC Pre-sort
3427	chr4	21	DTC Pre-sort
3253	chr4	22	DTC Pre-sort
3607	chr4	23	DTC Pre-sort
3372	chr4	24	DTC Pre-sort
2837	chr4	25	DTC Pre-sort
2730	chr4	26	DTC Pre-sort
3429	chr4	27	DTC Pre-sort
3319	chr4	28	DTC Pre-sort
2896	chr4	29	DTC Pre-sort
2921	chr4	30	DTC Pre-sort
2974	chr4	31	DTC Pre-sort
2978	chr4	32	DTC Pre-sort
3168	chr4	33	DTC Pre-sort
2854	chr4	34	DTC Pre-sort
2980	chr4	35	DTC Pre-sort
3051	chr4	36	DTC Pre-sort
3057	chr4	37	DTC Pre-sort
2914	chr4	38	DTC Pre-sort
1709	chr4	39	DTC Pre-sort
2122	chr4	40	DTC Pre-sort
3354	chr4	41	DTC Pre-sort
3020	chr4	42	DTC Pre-sort
2919	chr4	43	DTC Pre-sort
3172	chr4	44	DTC Pre-sort
2900	chr4	45	DTC Pre-sort
2590	chr4	46	DTC Pre-sort
3033	chr4	47	DTC Pre-sort
2629	chr4	48	DTC Pre-sort
458	chr4	49	DTC Pre-sort
588	chr4	51	DTC Pre-sort
3028	chr4	52	DTC Pre-sort
2879	chr4	53	DTC Pre-sort
2976	chr4	54	DTC Pre-sort
2600	chr4	55	DTC Pre-sort
2456	chr4	56	DTC Pre-sort
3113	chr4	57	DTC Pre-sort
2873	chr4	58	DTC Pre-sort
2909	chr4	59	DTC Pre-sort
2638	chr4	60	DTC Pre-sort
2909	chr4	61	DTC Pre-sort
3051	chr4	62	DTC Pre-sort
2648	chr4	63	DTC Pre-sort
2802	chr4	64	DTC Pre-sort
2882	chr4	65	DTC Pre-sort
2769	chr4	66	DTC Pre-sort
2762	chr4	67	DTC Pre-sort
2572	chr4	68	DTC Pre-sort
2423	chr4	69	DTC Pre-sort
2287	chr4	70	DTC Pre-sort
2977	chr4	71	DTC Pre-sort
2699	chr4	72	DTC Pre-sort
2949	chr4	73	DTC Pre-sort
3073	chr4	74	DTC Pre-sort
2507	chr4	75	DTC Pre-sort
2825	chr4	76	DTC Pre-sort
3384	chr4	77	DTC Pre-sort
3289	chr4	78	DTC Pre-sort
2676	chr4	79	DTC Pre-sort
2713	chr4	80	DTC Pre-sort
3073	chr4	81	DTC Pre-sort
2590	chr4	82	DTC Pre-sort
2618	chr4	83	DTC Pre-sort
3100	chr4	84	DTC Pre-sort
2868	chr4	85	DTC Pre-sort
2536	chr4	86	DTC Pre-sort
2678	chr4	87	DTC Pre-sort
2637	chr4	88	DTC Pre-sort
2952	chr4	89	DTC Pre-sort
2801	chr4	90	DTC Pre-sort
2628	chr4	91	DTC Pre-sort
2886	chr4	92	DTC Pre-sort
3041	chr4	93	DTC Pre-sort
2393	chr4	94	DTC Pre-sort
3176	chr4	95	DTC Pre-sort
3003	chr4	96	DTC Pre-sort
2903	chr4	97	DTC Pre-sort
2762	chr4	98	DTC Pre-sort
2854	chr4	99	DTC Pre-sort
3028	chr4	100	DTC Pre-sort
2976	chr4	101	DTC Pre-sort
2718	chr4	102	DTC Pre-sort
2725	chr4	103	DTC Pre-sort
2761	chr4	104	DTC Pre-sort
2935	chr4	105	DTC Pre-sort
2644	chr4	106	DTC Pre-sort
3027	chr4	107	DTC Pre-sort
2963	chr4	108	DTC Pre-sort
2693	chr4	109	DTC Pre-sort
2938	chr4	110	DTC Pre-sort
2580	chr4	111	DTC Pre-sort
2416	chr4	112	DTC Pre-sort
3066	chr4	113	DTC Pre-sort
2657	chr4	114	DTC Pre-sort
2509	chr4	115	DTC Pre-sort
2976	chr4	116	DTC Pre-sort
2805	chr4	117	DTC Pre-sort
2340	chr4	118	DTC Pre-sort
2426	chr4	119	DTC Pre-sort
2759	chr4	120	DTC Pre-sort
2793	chr4	121	DTC Pre-sort
2898	chr4	122	DTC Pre-sort
2846	chr4	123	DTC Pre-sort
2952	chr4	124	DTC Pre-sort
3038	chr4	125	DTC Pre-sort
2863	chr4	126	DTC Pre-sort
2673	chr4	127	DTC Pre-sort
2642	chr4	128	DTC Pre-sort
3080	chr4	129	DTC Pre-sort
3126	chr4	130	DTC Pre-sort
2364	chr4	131	DTC Pre-sort
2546	chr4	132	DTC Pre-sort
2845	chr4	133	DTC Pre-sort
2881	chr4	134	DTC Pre-sort
3065	chr4	135	DTC Pre-sort
3121	chr4	136	DTC Pre-sort
2721	chr4	137	DTC Pre-sort
2990	chr4	138	DTC Pre-sort
2723	chr4	139	DTC Pre-sort
2908	chr4	140	DTC Pre-sort
2717	chr4	141	DTC Pre-sort
3092	chr4	142	DTC Pre-sort
2512	chr4	143	DTC Pre-sort
2891	chr4	144	DTC Pre-sort
2728	chr4	145	DTC Pre-sort
3019	chr4	146	DTC Pre-sort
2987	chr4	147	DTC Pre-sort
3221	chr4	148	DTC Pre-sort
2974	chr4	149	DTC Pre-sort
2533	chr4	150	DTC Pre-sort
2784	chr4	151	DTC Pre-sort
3099	chr4	152	DTC Pre-sort
3059	chr4	153	DTC Pre-sort
3269	chr4	154	DTC Pre-sort
3231	chr4	155	DTC Pre-sort
2798	chr4	156	DTC Pre-sort
2877	chr4	157	DTC Pre-sort
2555	chr4	158	DTC Pre-sort
2580	chr4	159	DTC Pre-sort
2703	chr4	160	DTC Pre-sort
2552	chr4	161	DTC Pre-sort
2861	chr4	162	DTC Pre-sort
2900	chr4	163	DTC Pre-sort
2542	chr4	164	DTC Pre-sort
2711	chr4	165	DTC Pre-sort
2699	chr4	166	DTC Pre-sort
2911	chr4	167	DTC Pre-sort
3081	chr4	168	DTC Pre-sort
2642	chr4	169	DTC Pre-sort
2690	chr4	170	DTC Pre-sort
2923	chr4	171	DTC Pre-sort
2938	chr4	172	DTC Pre-sort
2844	chr4	173	DTC Pre-sort
2830	chr4	174	DTC Pre-sort
2598	chr4	175	DTC Pre-sort
2931	chr4	176	DTC Pre-sort
3128	chr4	177	DTC Pre-sort
2854	chr4	178	DTC Pre-sort
2972	chr4	179	DTC Pre-sort
3100	chr4	180	DTC Pre-sort
3105	chr4	181	DTC Pre-sort
2779	chr4	182	DTC Pre-sort
2456	chr4	183	DTC Pre-sort
3120	chr4	184	DTC Pre-sort
2952	chr4	185	DTC Pre-sort
2675	chr4	186	DTC Pre-sort
3029	chr4	187	DTC Pre-sort
2385	chr4	188	DTC Pre-sort
2771	chr4	189	DTC Pre-sort
321	chr4	190	DTC Pre-sort
1920	chr5	0	DTC Pre-sort
1855	chr5	1	DTC Pre-sort
3500	chr5	2	DTC Pre-sort
3348	chr5	3	DTC Pre-sort
3523	chr5	4	DTC Pre-sort
3917	chr5	5	DTC Pre-sort
3309	chr5	6	DTC Pre-sort
3220	chr5	7	DTC Pre-sort
3496	chr5	8	DTC Pre-sort
3975	chr5	9	DTC Pre-sort
3318	chr5	10	DTC Pre-sort
3295	chr5	11	DTC Pre-sort
3029	chr5	12	DTC Pre-sort
3481	chr5	13	DTC Pre-sort
3205	chr5	14	DTC Pre-sort
3085	chr5	15	DTC Pre-sort
3087	chr5	16	DTC Pre-sort
2591	chr5	17	DTC Pre-sort
3071	chr5	18	DTC Pre-sort
2902	chr5	19	DTC Pre-sort
2701	chr5	20	DTC Pre-sort
2532	chr5	21	DTC Pre-sort
3098	chr5	22	DTC Pre-sort
2973	chr5	23	DTC Pre-sort
[truncated: 934 more rows]

## Sheet: Figure3_F
Figure 3F: WGA and CNV analysis of COSMOS-sorted DTC sample, where each row represent a read counts observed in 1 mb bin, starting from 0 (representing first 1MB)
Count	Chromosome	Bin (1mb)	Sample
200	chr1	0	DTC sorted
669	chr1	1	DTC sorted
801	chr1	2	DTC sorted
1158	chr1	3	DTC sorted
2261	chr1	4	DTC sorted
2166	chr1	5	DTC sorted
1435	chr1	6	DTC sorted
1850	chr1	7	DTC sorted
1605	chr1	8	DTC sorted
1313	chr1	9	DTC sorted
1487	chr1	10	DTC sorted
1554	chr1	11	DTC sorted
1562	chr1	12	DTC sorted
1350	chr1	13	DTC sorted
2331	chr1	14	DTC sorted
1576	chr1	15	DTC sorted
1402	chr1	16	DTC sorted
1843	chr1	17	DTC sorted
2139	chr1	18	DTC sorted
1924	chr1	19	DTC sorted
1877	chr1	20	DTC sorted
1438	chr1	21	DTC sorted
1894	chr1	22	DTC sorted
1553	chr1	23	DTC sorted
1630	chr1	24	DTC sorted
1632	chr1	25	DTC sorted
1345	chr1	26	DTC sorted
1394	chr1	27	DTC sorted
1350	chr1	28	DTC sorted
1986	chr1	29	DTC sorted
1973	chr1	30	DTC sorted
1512	chr1	31	DTC sorted
1452	chr1	32	DTC sorted
2126	chr1	33	DTC sorted
2269	chr1	34	DTC sorted
1596	chr1	35	DTC sorted
1802	chr1	36	DTC sorted
1842	chr1	37	DTC sorted
2008	chr1	38	DTC sorted
1529	chr1	39	DTC sorted
1727	chr1	40	DTC sorted
2116	chr1	41	DTC sorted
1735	chr1	42	DTC sorted
1845	chr1	43	DTC sorted
1732	chr1	44	DTC sorted
1574	chr1	45	DTC sorted
1610	chr1	46	DTC sorted
1992	chr1	47	DTC sorted
2265	chr1	48	DTC sorted
1878	chr1	49	DTC sorted
2190	chr1	50	DTC sorted
1759	chr1	51	DTC sorted
1539	chr1	52	DTC sorted
1937	chr1	53	DTC sorted
1885	chr1	54	DTC sorted
2309	chr1	55	DTC sorted
2386	chr1	56	DTC sorted
2324	chr1	57	DTC sorted
2306	chr1	58	DTC sorted
2384	chr1	59	DTC sorted
2096	chr1	60	DTC sorted
2020	chr1	61	DTC sorted
1747	chr1	62	DTC sorted
2098	chr1	63	DTC sorted
2111	chr1	64	DTC sorted
1923	chr1	65	DTC sorted
1923	chr1	66	DTC sorted
2003	chr1	67	DTC sorted
2124	chr1	68	DTC sorted
1973	chr1	69	DTC sorted
2022	chr1	70	DTC sorted
1953	chr1	71	DTC sorted
1903	chr1	72	DTC sorted
1939	chr1	73	DTC sorted
2006	chr1	74	DTC sorted
1814	chr1	75	DTC sorted
2203	chr1	76	DTC sorted
1949	chr1	77	DTC sorted
2035	chr1	78	DTC sorted
1880	chr1	79	DTC sorted
1962	chr1	80	DTC sorted
2026	chr1	81	DTC sorted
2097	chr1	82	DTC sorted
1707	chr1	83	DTC sorted
2002	chr1	84	DTC sorted
1795	chr1	85	DTC sorted
1899	chr1	86	DTC sorted
2365	chr1	87	DTC sorted
1972	chr1	88	DTC sorted
1939	chr1	89	DTC sorted
2048	chr1	90	DTC sorted
1871	chr1	91	DTC sorted
1768	chr1	92	DTC sorted
1961	chr1	93	DTC sorted
2146	chr1	94	DTC sorted
2136	chr1	95	DTC sorted
1855	chr1	96	DTC sorted
1890	chr1	97	DTC sorted
1992	chr1	98	DTC sorted
1856	chr1	99	DTC sorted
1856	chr1	100	DTC sorted
2077	chr1	101	DTC sorted
1767	chr1	102	DTC sorted
1541	chr1	103	DTC sorted
1861	chr1	104	DTC sorted
1816	chr1	105	DTC sorted
1895	chr1	106	DTC sorted
2107	chr1	107	DTC sorted
1537	chr1	108	DTC sorted
1845	chr1	109	DTC sorted
2052	chr1	110	DTC sorted
2157	chr1	111	DTC sorted
1893	chr1	112	DTC sorted
1767	chr1	113	DTC sorted
1753	chr1	114	DTC sorted
2297	chr1	115	DTC sorted
2144	chr1	116	DTC sorted
2232	chr1	117	DTC sorted
2048	chr1	118	DTC sorted
2181	chr1	119	DTC sorted
160	chr1	120	DTC sorted
389	chr1	121	DTC sorted
8	chr1	122	DTC sorted
3	chr1	123	DTC sorted
27	chr1	124	DTC sorted
242	chr1	125	DTC sorted
1055	chr1	143	DTC sorted
243	chr1	144	DTC sorted
2243	chr1	145	DTC sorted
914	chr1	146	DTC sorted
6177	chr1	147	DTC sorted
1394	chr1	148	DTC sorted
1312	chr1	149	DTC sorted
5018	chr1	150	DTC sorted
5276	chr1	151	DTC sorted
6634	chr1	152	DTC sorted
6135	chr1	153	DTC sorted
5727	chr1	154	DTC sorted
2768	chr1	155	DTC sorted
2864	chr1	156	DTC sorted
5247	chr1	157	DTC sorted
4536	chr1	158	DTC sorted
4482	chr1	159	DTC sorted
4591	chr1	160	DTC sorted
3524	chr1	161	DTC sorted
4765	chr1	162	DTC sorted
4699	chr1	163	DTC sorted
4872	chr1	164	DTC sorted
5221	chr1	165	DTC sorted
5022	chr1	166	DTC sorted
3631	chr1	167	DTC sorted
3181	chr1	168	DTC sorted
4831	chr1	169	DTC sorted
4667	chr1	170	DTC sorted
4555	chr1	171	DTC sorted
3967	chr1	172	DTC sorted
2797	chr1	173	DTC sorted
2434	chr1	174	DTC sorted
3468	chr1	175	DTC sorted
3127	chr1	176	DTC sorted
3529	chr1	177	DTC sorted
2748	chr1	178	DTC sorted
2421	chr1	179	DTC sorted
2735	chr1	180	DTC sorted
3241	chr1	181	DTC sorted
3016	chr1	182	DTC sorted
2850	chr1	183	DTC sorted
3163	chr1	184	DTC sorted
2711	chr1	185	DTC sorted
2852	chr1	186	DTC sorted
2722	chr1	187	DTC sorted
2666	chr1	188	DTC sorted
2589	chr1	189	DTC sorted
2632	chr1	190	DTC sorted
2427	chr1	191	DTC sorted
2857	chr1	192	DTC sorted
2839	chr1	193	DTC sorted
4727	chr1	194	DTC sorted
5932	chr1	195	DTC sorted
5767	chr1	196	DTC sorted
6100	chr1	197	DTC sorted
5676	chr1	198	DTC sorted
2849	chr1	199	DTC sorted
2493	chr1	200	DTC sorted
2748	chr1	201	DTC sorted
2404	chr1	202	DTC sorted
2726	chr1	203	DTC sorted
3061	chr1	204	DTC sorted
2525	chr1	205	DTC sorted
2367	chr1	206	DTC sorted
2687	chr1	207	DTC sorted
3436	chr1	208	DTC sorted
3280	chr1	209	DTC sorted
3165	chr1	210	DTC sorted
2753	chr1	211	DTC sorted
2630	chr1	212	DTC sorted
3049	chr1	213	DTC sorted
3310	chr1	214	DTC sorted
3074	chr1	215	DTC sorted
3040	chr1	216	DTC sorted
2858	chr1	217	DTC sorted
2973	chr1	218	DTC sorted
2991	chr1	219	DTC sorted
2967	chr1	220	DTC sorted
2983	chr1	221	DTC sorted
2933	chr1	222	DTC sorted
2848	chr1	223	DTC sorted
2744	chr1	224	DTC sorted
2454	chr1	225	DTC sorted
2638	chr1	226	DTC sorted
2409	chr1	227	DTC sorted
2205	chr1	228	DTC sorted
2948	chr1	229	DTC sorted
3247	chr1	230	DTC sorted
2867	chr1	231	DTC sorted
3410	chr1	232	DTC sorted
3010	chr1	233	DTC sorted
3010	chr1	234	DTC sorted
2457	chr1	235	DTC sorted
2701	chr1	236	DTC sorted
3108	chr1	237	DTC sorted
2976	chr1	238	DTC sorted
3011	chr1	239	DTC sorted
2729	chr1	240	DTC sorted
2950	chr1	241	DTC sorted
2622	chr1	242	DTC sorted
2487	chr1	243	DTC sorted
2715	chr1	244	DTC sorted
3177	chr1	245	DTC sorted
2670	chr1	246	DTC sorted
2753	chr1	247	DTC sorted
2040	chr1	248	DTC sorted
2497	chr10	0	DTC sorted
2806	chr10	1	DTC sorted
3004	chr10	2	DTC sorted
2854	chr10	3	DTC sorted
2700	chr10	4	DTC sorted
2644	chr10	5	DTC sorted
2978	chr10	6	DTC sorted
2793	chr10	7	DTC sorted
2893	chr10	8	DTC sorted
2860	chr10	9	DTC sorted
3046	chr10	10	DTC sorted
2857	chr10	11	DTC sorted
2574	chr10	12	DTC sorted
2753	chr10	13	DTC sorted
3065	chr10	14	DTC sorted
2565	chr10	15	DTC sorted
2990	chr10	16	DTC sorted
2669	chr10	17	DTC sorted
2574	chr10	18	DTC sorted
2768	chr10	19	DTC sorted
2982	chr10	20	DTC sorted
2351	chr10	21	DTC sorted
2667	chr10	22	DTC sorted
2860	chr10	23	DTC sorted
3102	chr10	24	DTC sorted
2695	chr10	25	DTC sorted
2534	chr10	26	DTC sorted
2413	chr10	27	DTC sorted
2549	chr10	28	DTC sorted
2903	chr10	29	DTC sorted
2751	chr10	30	DTC sorted
2814	chr10	31	DTC sorted
2551	chr10	32	DTC sorted
2920	chr10	33	DTC sorted
2998	chr10	34	DTC sorted
2809	chr10	35	DTC sorted
2793	chr10	36	DTC sorted
2490	chr10	37	DTC sorted
1541	chr10	38	DTC sorted
465	chr10	39	DTC sorted
141	chr10	41	DTC sorted
1992	chr10	42	DTC sorted
2624	chr10	43	DTC sorted
2862	chr10	44	DTC sorted
1989	chr10	45	DTC sorted
1041	chr10	46	DTC sorted
1439	chr10	47	DTC sorted
2523	chr10	48	DTC sorted
2477	chr10	49	DTC sorted
2250	chr10	50	DTC sorted
2757	chr10	51	DTC sorted
2798	chr10	52	DTC sorted
2682	chr10	53	DTC sorted
2716	chr10	54	DTC sorted
2501	chr10	55	DTC sorted
2663	chr10	56	DTC sorted
2771	chr10	57	DTC sorted
3023	chr10	58	DTC sorted
2962	chr10	59	DTC sorted
3018	chr10	60	DTC sorted
2941	chr10	61	DTC sorted
3068	chr10	62	DTC sorted
2682	chr10	63	DTC sorted
2809	chr10	64	DTC sorted
2661	chr10	65	DTC sorted
2745	chr10	66	DTC sorted
2387	chr10	67	DTC sorted
1987	chr10	68	DTC sorted
2745	chr10	69	DTC sorted
2658	chr10	70	DTC sorted
2738	chr10	71	DTC sorted
2426	chr10	72	DTC sorted
2246	chr10	73	DTC sorted
2405	chr10	74	DTC sorted
2976	chr10	75	DTC sorted
3253	chr10	76	DTC sorted
3466	chr10	77	DTC sorted
3431	chr10	78	DTC sorted
2035	chr10	79	DTC sorted
2808	chr10	80	DTC sorted
2799	chr10	81	DTC sorted
3100	chr10	82	DTC sorted
3071	chr10	83	DTC sorted
2884	chr10	84	DTC sorted
3166	chr10	85	DTC sorted
2691	chr10	86	DTC sorted
1824	chr10	87	DTC sorted
2995	chr10	88	DTC sorted
3089	chr10	89	DTC sorted
2916	chr10	90	DTC sorted
2855	chr10	91	DTC sorted
2432	chr10	92	DTC sorted
3050	chr10	93	DTC sorted
2592	chr10	94	DTC sorted
2974	chr10	95	DTC sorted
2886	chr10	96	DTC sorted
2549	chr10	97	DTC sorted
2968	chr10	98	DTC sorted
2747	chr10	99	DTC sorted
2631	chr10	100	DTC sorted
2621	chr10	101	DTC sorted
2184	chr10	102	DTC sorted
2400	chr10	103	DTC sorted
3274	chr10	104	DTC sorted
3311	chr10	105	DTC sorted
3030	chr10	106	DTC sorted
3037	chr10	107	DTC sorted
3001	chr10	108	DTC sorted
2799	chr10	109	DTC sorted
2745	chr10	110	DTC sorted
3296	chr10	111	DTC sorted
3058	chr10	112	DTC sorted
3345	chr10	113	DTC sorted
2865	chr10	114	DTC sorted
2870	chr10	115	DTC sorted
3182	chr10	116	DTC sorted
3159	chr10	117	DTC sorted
3222	chr10	118	DTC sorted
2357	chr10	119	DTC sorted
3216	chr10	120	DTC sorted
2964	chr10	121	DTC sorted
2813	chr10	122	DTC sorted
3159	chr10	123	DTC sorted
2533	chr10	124	DTC sorted
3075	chr10	125	DTC sorted
3189	chr10	126	DTC sorted
3136	chr10	127	DTC sorted
3054	chr10	128	DTC sorted
3108	chr10	129	DTC sorted
2956	chr10	130	DTC sorted
2681	chr10	131	DTC sorted
1715	chr10	132	DTC sorted
1022	chr10	133	DTC sorted
910	chr11	0	DTC sorted
1071	chr11	1	DTC sorted
1672	chr11	2	DTC sorted
1686	chr11	3	DTC sorted
2173	chr11	4	DTC sorted
2511	chr11	5	DTC sorted
2537	chr11	6	DTC sorted
2653	chr11	7	DTC sorted
2388	chr11	8	DTC sorted
2008	chr11	9	DTC sorted
2582	chr11	10	DTC sorted
2850	chr11	11	DTC sorted
2974	chr11	12	DTC sorted
2680	chr11	13	DTC sorted
2308	chr11	14	DTC sorted
3001	chr11	15	DTC sorted
2580	chr11	16	DTC sorted
2338	chr11	17	DTC sorted
2215	chr11	18	DTC sorted
3046	chr11	19	DTC sorted
2701	chr11	20	DTC sorted
2687	chr11	21	DTC sorted
2448	chr11	22	DTC sorted
2417	chr11	23	DTC sorted
2438	chr11	24	DTC sorted
2341	chr11	25	DTC sorted
2508	chr11	26	DTC sorted
2676	chr11	27	DTC sorted
2453	chr11	28	DTC sorted
2748	chr11	29	DTC sorted
2683	chr11	30	DTC sorted
2434	chr11	31	DTC sorted
2397	chr11	32	DTC sorted
2440	chr11	33	DTC sorted
2551	chr11	34	DTC sorted
2993	chr11	35	DTC sorted
2939	chr11	36	DTC sorted
2595	chr11	37	DTC sorted
2374	chr11	38	DTC sorted
2335	chr11	39	DTC sorted
2657	chr11	40	DTC sorted
2561	chr11	41	DTC sorted
2593	chr11	42	DTC sorted
2569	chr11	43	DTC sorted
2705	chr11	44	DTC sorted
2596	chr11	45	DTC sorted
2016	chr11	46	DTC sorted
1813	chr11	47	DTC sorted
1708	chr11	48	DTC sorted
1757	chr11	49	DTC sorted
1042	chr11	50	DTC sorted
1	chr11	51	DTC sorted
589	chr11	54	DTC sorted
1813	chr11	55	DTC sorted
2329	chr11	56	DTC sorted
2545	chr11	57	DTC sorted
2430	chr11	58	DTC sorted
2567	chr11	59	DTC sorted
2431	chr11	60	DTC sorted
1825	chr11	61	DTC sorted
1886	chr11	62	DTC sorted
1761	chr11	63	DTC sorted
1623	chr11	64	DTC sorted
1477	chr11	65	DTC sorted
1889	chr11	66	DTC sorted
1505	chr11	67	DTC sorted
2047	chr11	68	DTC sorted
1942	chr11	69	DTC sorted
2070	chr11	70	DTC sorted
1967	chr11	71	DTC sorted
2273	chr11	72	DTC sorted
2076	chr11	73	DTC sorted
2355	chr11	74	DTC sorted
2221	chr11	75	DTC sorted
2109	chr11	76	DTC sorted
2033	chr11	77	DTC sorted
2597	chr11	78	DTC sorted
3012	chr11	79	DTC sorted
2477	chr11	80	DTC sorted
2678	chr11	81	DTC sorted
2561	chr11	82	DTC sorted
2827	chr11	83	DTC sorted
2801	chr11	84	DTC sorted
2688	chr11	85	DTC sorted
2891	chr11	86	DTC sorted
2700	chr11	87	DTC sorted
2567	chr11	88	DTC sorted
1642	chr11	89	DTC sorted
2235	chr11	90	DTC sorted
2660	chr11	91	DTC sorted
3079	chr11	92	DTC sorted
2775	chr11	93	DTC sorted
2848	chr11	94	DTC sorted
2788	chr11	95	DTC sorted
2851	chr11	96	DTC sorted
2663	chr11	97	DTC sorted
2476	chr11	98	DTC sorted
2483	chr11	99	DTC sorted
2660	chr11	100	DTC sorted
2562	chr11	101	DTC sorted
2645	chr11	102	DTC sorted
2652	chr11	103	DTC sorted
2651	chr11	104	DTC sorted
2672	chr11	105	DTC sorted
2882	chr11	106	DTC sorted
2438	chr11	107	DTC sorted
2291	chr11	108	DTC sorted
2747	chr11	109	DTC sorted
2646	chr11	110	DTC sorted
2709	chr11	111	DTC sorted
2854	chr11	112	DTC sorted
2806	chr11	113	DTC sorted
2912	chr11	114	DTC sorted
2935	chr11	115	DTC sorted
2999	chr11	116	DTC sorted
2550	chr11	117	DTC sorted
2159	chr11	118	DTC sorted
2390	chr11	119	DTC sorted
2634	chr11	120	DTC sorted
2780	chr11	121	DTC sorted
2785	chr11	122	DTC sorted
2619	chr11	123	DTC sorted
2549	chr11	124	DTC sorted
2641	chr11	125	DTC sorted
2818	chr11	126	DTC sorted
2885	chr11	127	DTC sorted
2968	chr11	128	DTC sorted
2667	chr11	129	DTC sorted
2662	chr11	130	DTC sorted
3311	chr11	131	DTC sorted
3244	chr11	132	DTC sorted
3014	chr11	133	DTC sorted
2651	chr11	134	DTC sorted
208	chr11	135	DTC sorted
1960	chr12	0	DTC sorted
2146	chr12	1	DTC sorted
2425	chr12	2	DTC sorted
2568	chr12	3	DTC sorted
2520	chr12	4	DTC sorted
3120	chr12	5	DTC sorted
2030	chr12	6	DTC sorted
1867	chr12	7	DTC sorted
1960	chr12	8	DTC sorted
2009	chr12	9	DTC sorted
2338	chr12	10	DTC sorted
2374	chr12	11	DTC sorted
2207	chr12	12	DTC sorted
2998	chr12	13	DTC sorted
2306	chr12	14	DTC sorted
2500	chr12	15	DTC sorted
2607	chr12	16	DTC sorted
2179	chr12	17	DTC sorted
2316	chr12	18	DTC sorted
2491	chr12	19	DTC sorted
2271	chr12	20	DTC sorted
2198	chr12	21	DTC sorted
2234	chr12	22	DTC sorted
2460	chr12	23	DTC sorted
2584	chr12	24	DTC sorted
2304	chr12	25	DTC sorted
2589	chr12	26	DTC sorted
2555	chr12	27	DTC sorted
2472	chr12	28	DTC sorted
2629	chr12	29	DTC sorted
2546	chr12	30	DTC sorted
1817	chr12	31	DTC sorted
2165	chr12	32	DTC sorted
2274	chr12	33	DTC sorted
769	chr12	34	DTC sorted
2	chr12	35	DTC sorted
564	chr12	37	DTC sorted
2211	chr12	38	DTC sorted
2260	chr12	39	DTC sorted
2422	chr12	40	DTC sorted
2396	chr12	41	DTC sorted
2145	chr12	42	DTC sorted
2279	chr12	43	DTC sorted
2511	chr12	44	DTC sorted
2368	chr12	45	DTC sorted
2345	chr12	46	DTC sorted
2405	chr12	47	DTC sorted
2134	chr12	48	DTC sorted
1932	chr12	49	DTC sorted
1836	chr12	50	DTC sorted
2105	chr12	51	DTC sorted
2455	chr12	52	DTC sorted
1894	chr12	53	DTC sorted
2215	chr12	54	DTC sorted
2036	chr12	55	DTC sorted
1839	chr12	56	DTC sorted
2098	chr12	57	DTC sorted
2559	chr12	58	DTC sorted
2237	chr12	59	DTC sorted
2217	chr12	60	DTC sorted
2447	chr12	61	DTC sorted
2669	chr12	62	DTC sorted
2134	chr12	63	DTC sorted
2259	chr12	64	DTC sorted
2499	chr12	65	DTC sorted
2598	chr12	66	DTC sorted
2577	chr12	67	DTC sorted
2483	chr12	68	DTC sorted
2680	chr12	69	DTC sorted
2620	chr12	70	DTC sorted
2760	chr12	71	DTC sorted
2791	chr12	72	DTC sorted
2586	chr12	73	DTC sorted
2496	chr12	74	DTC sorted
2807	chr12	75	DTC sorted
2735	chr12	76	DTC sorted
2871	chr12	77	DTC sorted
2782	chr12	78	DTC sorted
2516	chr12	79	DTC sorted
2648	chr12	80	DTC sorted
2554	chr12	81	DTC sorted
2646	chr12	82	DTC sorted
2860	chr12	83	DTC sorted
2618	chr12	84	DTC sorted
2610	chr12	85	DTC sorted
2545	chr12	86	DTC sorted
2725	chr12	87	DTC sorted
2819	chr12	88	DTC sorted
2898	chr12	89	DTC sorted
2741	chr12	90	DTC sorted
2838	chr12	91	DTC sorted
2945	chr12	92	DTC sorted
2872	chr12	93	DTC sorted
2938	chr12	94	DTC sorted
2440	chr12	95	DTC sorted
2685	chr12	96	DTC sorted
2945	chr12	97	DTC sorted
2844	chr12	98	DTC sorted
3008	chr12	99	DTC sorted
2959	chr12	100	DTC sorted
2535	chr12	101	DTC sorted
3107	chr12	102	DTC sorted
2974	chr12	103	DTC sorted
2689	chr12	104	DTC sorted
3232	chr12	105	DTC sorted
2954	chr12	106	DTC sorted
2925	chr12	107	DTC sorted
2979	chr12	108	DTC sorted
2752	chr12	109	DTC sorted
2284	chr12	110	DTC sorted
2167	chr12	111	DTC sorted
2741	chr12	112	DTC sorted
2634	chr12	113	DTC sorted
3177	chr12	114	DTC sorted
3542	chr12	115	DTC sorted
2841	chr12	116	DTC sorted
3125	chr12	117	DTC sorted
2840	chr12	118	DTC sorted
2953	chr12	119	DTC sorted
2205	chr12	120	DTC sorted
1706	chr12	121	DTC sorted
1920	chr12	122	DTC sorted
2181	chr12	123	DTC sorted
2387	chr12	124	DTC sorted
3048	chr12	125	DTC sorted
3324	chr12	126	DTC sorted
3076	chr12	127	DTC sorted
3072	chr12	128	DTC sorted
3094	chr12	129	DTC sorted
2873	chr12	130	DTC sorted
2005	chr12	131	DTC sorted
1684	chr12	132	DTC sorted
679	chr12	133	DTC sorted
55	chr13	16	DTC sorted
9	chr13	17	DTC sorted
746	chr13	18	DTC sorted
1402	chr13	19	DTC sorted
1794	chr13	20	DTC sorted
1845	chr13	21	DTC sorted
1999	chr13	22	DTC sorted
1903	chr13	23	DTC sorted
1891	chr13	24	DTC sorted
2046	chr13	25	DTC sorted
1895	chr13	26	DTC sorted
1832	chr13	27	DTC sorted
1904	chr13	28	DTC sorted
1918	chr13	29	DTC sorted
2094	chr13	30	DTC sorted
2034	chr13	31	DTC sorted
1852	chr13	32	DTC sorted
1987	chr13	33	DTC sorted
2063	chr13	34	DTC sorted
2122	chr13	35	DTC sorted
2058	chr13	36	DTC sorted
1864	chr13	37	DTC sorted
1926	chr13	38	DTC sorted
2012	chr13	39	DTC sorted
1981	chr13	40	DTC sorted
1749	chr13	41	DTC sorted
1903	chr13	42	DTC sorted
2161	chr13	43	DTC sorted
1984	chr13	44	DTC sorted
1962	chr13	45	DTC sorted
1969	chr13	46	DTC sorted
2039	chr13	47	DTC sorted
1925	chr13	48	DTC sorted
1669	chr13	49	DTC sorted
2006	chr13	50	DTC sorted
2007	chr13	51	DTC sorted
1608	chr13	52	DTC sorted
2258	chr13	53	DTC sorted
2009	chr13	54	DTC sorted
1739	chr13	55	DTC sorted
1667	chr13	56	DTC sorted
1812	chr13	57	DTC sorted
1857	chr13	58	DTC sorted
2059	chr13	59	DTC sorted
1996	chr13	60	DTC sorted
1929	chr13	61	DTC sorted
1875	chr13	62	DTC sorted
1757	chr13	63	DTC sorted
1858	chr13	64	DTC sorted
1794	chr13	65	DTC sorted
1722	chr13	66	DTC sorted
1707	chr13	67	DTC sorted
1859	chr13	68	DTC sorted
1825	chr13	69	DTC sorted
1824	chr13	70	DTC sorted
1853	chr13	71	DTC sorted
2037	chr13	72	DTC sorted
1961	chr13	73	DTC sorted
1992	chr13	74	DTC sorted
1940	chr13	75	DTC sorted
2129	chr13	76	DTC sorted
2023	chr13	77	DTC sorted
1933	chr13	78	DTC sorted
1916	chr13	79	DTC sorted
1828	chr13	80	DTC sorted
1932	chr13	81	DTC sorted
1809	chr13	82	DTC sorted
1902	chr13	83	DTC sorted
1782	chr13	84	DTC sorted
1891	chr13	85	DTC sorted
1806	chr13	86	DTC sorted
1885	chr13	87	DTC sorted
1885	chr13	88	DTC sorted
1780	chr13	89	DTC sorted
1914	chr13	90	DTC sorted
2030	chr13	91	DTC sorted
1953	chr13	92	DTC sorted
2103	chr13	93	DTC sorted
2100	chr13	94	DTC sorted
1853	chr13	95	DTC sorted
2198	chr13	96	DTC sorted
2174	chr13	97	DTC sorted
2016	chr13	98	DTC sorted
1890	chr13	99	DTC sorted
1918	chr13	100	DTC sorted
2198	chr13	101	DTC sorted
2197	chr13	102	DTC sorted
2032	chr13	103	DTC sorted
2045	chr13	104	DTC sorted
2107	chr13	105	DTC sorted
2060	chr13	106	DTC sorted
2003	chr13	107	DTC sorted
2052	chr13	108	DTC sorted
2182	chr13	109	DTC sorted
2098	chr13	110	DTC sorted
1594	chr13	111	DTC sorted
1522	chr13	112	DTC sorted
1250	chr13	113	DTC sorted
505	chr13	114	DTC sorted
50	chr14	16	DTC sorted
106	chr14	18	DTC sorted
558	chr14	19	DTC sorted
1847	chr14	20	DTC sorted
1721	chr14	21	DTC sorted
1825	chr14	22	DTC sorted
1831	chr14	23	DTC sorted
1956	chr14	24	DTC sorted
2118	chr14	25	DTC sorted
1908	chr14	26	DTC sorted
1790	chr14	27	DTC sorted
1987	chr14	28	DTC sorted
2049	chr14	29	DTC sorted
1988	chr14	30	DTC sorted
1820	chr14	31	DTC sorted
2145	chr14	32	DTC sorted
2402	chr14	33	DTC sorted
1717	chr14	34	DTC sorted
1749	chr14	35	DTC sorted
2182	chr14	36	DTC sorted
1919	chr14	37	DTC sorted
2040	chr14	38	DTC sorted
1870	chr14	39	DTC sorted
1859	chr14	40	DTC sorted
1784	chr14	41	DTC sorted
1735	chr14	42	DTC sorted
1837	chr14	43	DTC sorted
1820	chr14	44	DTC sorted
1801	chr14	45	DTC sorted
1825	chr14	46	DTC sorted
2028	chr14	47	DTC sorted
2009	chr14	48	DTC sorted
1740	chr14	49	DTC sorted
1921	chr14	50	DTC sorted
2289	chr14	51	DTC sorted
1881	chr14	52	DTC sorted
2218	chr14	53	DTC sorted
2061	chr14	54	DTC sorted
2023	chr14	55	DTC sorted
2079	chr14	56	DTC sorted
2069	chr14	57	DTC sorted
2033	chr14	58	DTC sorted
2106	chr14	59	DTC sorted
1883	chr14	60	DTC sorted
2047	chr14	61	DTC sorted
2152	chr14	62	DTC sorted
1720	chr14	63	DTC sorted
1777	chr14	64	DTC sorted
2051	chr14	65	DTC sorted
1974	chr14	66	DTC sorted
1951	chr14	67	DTC sorted
2083	chr14	68	DTC sorted
2024	chr14	69	DTC sorted
2115	chr14	70	DTC sorted
2083	chr14	71	DTC sorted
2277	chr14	72	DTC sorted
1547	chr14	73	DTC sorted
1819	chr14	74	DTC sorted
2005	chr14	75	DTC sorted
2059	chr14	76	DTC sorted
1765	chr14	77	DTC sorted
2492	chr14	78	DTC sorted
2164	chr14	79	DTC sorted
2052	chr14	80	DTC sorted
2055	chr14	81	DTC sorted
2103	chr14	82	DTC sorted
1974	chr14	83	DTC sorted
2087	chr14	84	DTC sorted
2006	chr14	85	DTC sorted
1912	chr14	86	DTC sorted
2273	chr14	87	DTC sorted
2185	chr14	88	DTC sorted
2057	chr14	89	DTC sorted
2095	chr14	90	DTC sorted
1859	chr14	91	DTC sorted
2031	chr14	92	DTC sorted
1798	chr14	93	DTC sorted
2137	chr14	94	DTC sorted
2249	chr14	95	DTC sorted
2267	chr14	96	DTC sorted
2519	chr14	97	DTC sorted
2450	chr14	98	DTC sorted
1851	chr14	99	DTC sorted
1749	chr14	100	DTC sorted
1819	chr14	101	DTC sorted
1521	chr14	102	DTC sorted
1345	chr14	103	DTC sorted
1179	chr14	104	DTC sorted
923	chr14	105	DTC sorted
1646	chr14	106	DTC sorted
26	chr15	17	DTC sorted
4	chr15	18	DTC sorted
278	chr15	19	DTC sorted
1474	chr15	20	DTC sorted
423	chr15	21	DTC sorted
927	chr15	22	DTC sorted
1944	chr15	23	DTC sorted
2462	chr15	24	DTC sorted
2799	chr15	25	DTC sorted
2949	chr15	26	DTC sorted
3281	chr15	27	DTC sorted
1434	chr15	28	DTC sorted
2906	chr15	29	DTC sorted
1044	chr15	30	DTC sorted
2703	chr15	31	DTC sorted
1593	chr15	32	DTC sorted
3205	chr15	33	DTC sorted
2336	chr15	34	DTC sorted
2843	chr15	35	DTC sorted
2831	chr15	36	DTC sorted
2725	chr15	37	DTC sorted
2828	chr15	38	DTC sorted
3179	chr15	39	DTC sorted
2318	chr15	40	DTC sorted
2082	chr15	41	DTC sorted
2517	chr15	42	DTC sorted
2124	chr15	43	DTC sorted
2160	chr15	44	DTC sorted
2708	chr15	45	DTC sorted
2959	chr15	46	DTC sorted
3085	chr15	47	DTC sorted
3139	chr15	48	DTC sorted
2608	chr15	49	DTC sorted
2412	chr15	50	DTC sorted
2973	chr15	51	DTC sorted
2858	chr15	52	DTC sorted
3198	chr15	53	DTC sorted
3014	chr15	54	DTC sorted
2551	chr15	55	DTC sorted
2717	chr15	56	DTC sorted
2982	chr15	57	DTC sorted
2752	chr15	58	DTC sorted
2727	chr15	59	DTC sorted
3108	chr15	60	DTC sorted
3041	chr15	61	DTC sorted
3199	chr15	62	DTC sorted
2788	chr15	63	DTC sorted
2236	chr15	64	DTC sorted
2355	chr15	65	DTC sorted
2722	chr15	66	DTC sorted
2884	chr15	67	DTC sorted
2723	chr15	68	DTC sorted
3182	chr15	69	DTC sorted
3001	chr15	70	DTC sorted
2908	chr15	71	DTC sorted
2418	chr15	72	DTC sorted
2784	chr15	73	DTC sorted
2092	chr15	74	DTC sorted
2083	chr15	75	DTC sorted
2512	chr15	76	DTC sorted
2245	chr15	77	DTC sorted
2519	chr15	78	DTC sorted
3181	chr15	79	DTC sorted
3124	chr15	80	DTC sorted
2822	chr15	81	DTC sorted
2178	chr15	82	DTC sorted
2723	chr15	83	DTC sorted
1558	chr15	84	DTC sorted
2652	chr15	85	DTC sorted
3172	chr15	86	DTC sorted
3277	chr15	87	DTC sorted
3124	chr15	88	DTC sorted
2470	chr15	89	DTC sorted
2284	chr15	90	DTC sorted
3233	chr15	91	DTC sorted
3093	chr15	92	DTC sorted
3073	chr15	93	DTC sorted
3060	chr15	94	DTC sorted
3024	chr15	95	DTC sorted
3038	chr15	96	DTC sorted
2820	chr15	97	DTC sorted
3259	chr15	98	DTC sorted
2667	chr15	99	DTC sorted
2911	chr15	100	DTC sorted
2357	chr15	101	DTC sorted
1131	chr16	0	DTC sorted
1225	chr16	1	DTC sorted
1259	chr16	2	DTC sorted
2171	chr16	3	DTC sorted
1970	chr16	4	DTC sorted
3192	chr16	5	DTC sorted
3373	chr16	6	DTC sorted
3302	chr16	7	DTC sorted
2918	chr16	8	DTC sorted
3088	chr16	9	DTC sorted
2741	chr16	10	DTC sorted
2297	chr16	11	DTC sorted
3058	chr16	12	DTC sorted
3047	chr16	13	DTC sorted
1963	chr16	14	DTC sorted
1887	chr16	15	DTC sorted
1383	chr16	16	DTC sorted
3080	chr16	17	DTC sorted
872	chr16	18	DTC sorted
2672	chr16	19	DTC sorted
2660	chr16	20	DTC sorted
1876	chr16	21	DTC sorted
2520	chr16	22	DTC sorted
2698	chr16	23	DTC sorted
2718	chr16	24	DTC sorted
3265	chr16	25	DTC sorted
3221	chr16	26	DTC sorted
2716	chr16	27	DTC sorted
1356	chr16	28	DTC sorted
1180	chr16	29	DTC sorted
1500	chr16	30	DTC sorted
1912	chr16	31	DTC sorted
915	chr16	32	DTC sorted
961	chr16	33	DTC sorted
781	chr16	34	DTC sorted
2086	chr16	35	DTC sorted
255	chr16	36	DTC sorted
1845	chr16	46	DTC sorted
2612	chr16	47	DTC sorted
2950	chr16	48	DTC sorted
3167	chr16	49	DTC sorted
2825	chr16	50	DTC sorted
3114	chr16	51	DTC sorted
3010	chr16	52	DTC sorted
2561	chr16	53	DTC sorted
3083	chr16	54	DTC sorted
3081	chr16	55	DTC sorted
2916	chr16	56	DTC sorted
2196	chr16	57	DTC sorted
2347	chr16	58	DTC sorted
2887	chr16	59	DTC sorted
2901	chr16	60	DTC sorted
3009	chr16	61	DTC sorted
2929	chr16	62	DTC sorted
2867	chr16	63	DTC sorted
2995	chr16	64	DTC sorted
3152	chr16	65	DTC sorted
2626	chr16	66	DTC sorted
1892	chr16	67	DTC sorted
2295	chr16	68	DTC sorted
1965	chr16	69	DTC sorted
1452	chr16	70	DTC sorted
2181	chr16	71	DTC sorted
2735	chr16	72	DTC sorted
3026	chr16	73	DTC sorted
2329	chr16	74	DTC sorted
2344	chr16	75	DTC sorted
2824	chr16	76	DTC sorted
3177	chr16	77	DTC sorted
3202	chr16	78	DTC sorted
3287	chr16	79	DTC sorted
3077	chr16	80	DTC sorted
2738	chr16	81	DTC sorted
3420	chr16	82	DTC sorted
3200	chr16	83	DTC sorted
2548	chr16	84	DTC sorted
2266	chr16	85	DTC sorted
2823	chr16	86	DTC sorted
2130	chr16	87	DTC sorted
1202	chr16	88	DTC sorted
1508	chr16	89	DTC sorted
235	chr16	90	DTC sorted
1025	chr17	0	DTC sorted
1157	chr17	1	DTC sorted
1400	chr17	2	DTC sorted
1482	chr17	3	DTC sorted
1430	chr17	4	DTC sorted
1888	chr17	5	DTC sorted
1873	chr17	6	DTC sorted
1336	chr17	7	DTC sorted
1659	chr17	8	DTC sorted
1872	chr17	9	DTC sorted
2136	chr17	10	DTC sorted
2274	chr17	11	DTC sorted
1955	chr17	12	DTC sorted
2042	chr17	13	DTC sorted
2094	chr17	14	DTC sorted
1620	chr17	15	DTC sorted
1309	chr17	16	DTC sorted
1451	chr17	17	DTC sorted
1033	chr17	18	DTC sorted
3551	chr17	19	DTC sorted
2794	chr17	20	DTC sorted
1896	chr17	21	DTC sorted
1598	chr17	22	DTC sorted
2	chr17	24	DTC sorted
12	chr17	25	DTC sorted
343	chr17	26	DTC sorted
2534	chr17	27	DTC sorted
2327	chr17	28	DTC sorted
2099	chr17	29	DTC sorted
2030	chr17	30	DTC sorted
2390	chr17	31	DTC sorted
2242	chr17	32	DTC sorted
3670	chr17	33	DTC sorted
3316	chr17	34	DTC sorted
2349	chr17	35	DTC sorted
1862	chr17	36	DTC sorted
2156	chr17	37	DTC sorted
1176	chr17	38	DTC sorted
1843	chr17	39	DTC sorted
2196	chr17	40	DTC sorted
2074	chr17	41	DTC sorted
1658	chr17	42	DTC sorted
1900	chr17	43	DTC sorted
1600	chr17	44	DTC sorted
1831	chr17	45	DTC sorted
1348	chr17	46	DTC sorted
1815	chr17	47	DTC sorted
2088	chr17	48	DTC sorted
2044	chr17	49	DTC sorted
1994	chr17	50	DTC sorted
2530	chr17	51	DTC sorted
2661	chr17	52	DTC sorted
2501	chr17	53	DTC sorted
2521	chr17	54	DTC sorted
2671	chr17	55	DTC sorted
2679	chr17	56	DTC sorted
2696	chr17	57	DTC sorted
2062	chr17	58	DTC sorted
1864	chr17	59	DTC sorted
1952	chr17	60	DTC sorted
2286	chr17	61	DTC sorted
1834	chr17	62	DTC sorted
2040	chr17	63	DTC sorted
2004	chr17	64	DTC sorted
2497	chr17	65	DTC sorted
2541	chr17	66	DTC sorted
1830	chr17	67	DTC sorted
2223	chr17	68	DTC sorted
2518	chr17	69	DTC sorted
2538	chr17	70	DTC sorted
2592	chr17	71	DTC sorted
2794	chr17	72	DTC sorted
2344	chr17	73	DTC sorted
2118	chr17	74	DTC sorted
1456	chr17	75	DTC sorted
1706	chr17	76	DTC sorted
1963	chr17	77	DTC sorted
1952	chr17	78	DTC sorted
1868	chr17	79	DTC sorted
1934	chr17	80	DTC sorted
1105	chr17	81	DTC sorted
1525	chr17	82	DTC sorted
314	chr17	83	DTC sorted
2597	chr18	0	DTC sorted
2873	chr18	1	DTC sorted
2776	chr18	2	DTC sorted
2571	chr18	3	DTC sorted
2894	chr18	4	DTC sorted
3025	chr18	5	DTC sorted
2982	chr18	6	DTC sorted
2950	chr18	7	DTC sorted
3214	chr18	8	DTC sorted
2708	chr18	9	DTC sorted
3044	chr18	10	DTC sorted
2723	chr18	11	DTC sorted
2201	chr18	12	DTC sorted
2972	chr18	13	DTC sorted
1594	chr18	14	DTC sorted
416	chr18	15	DTC sorted
130	chr18	20	DTC sorted
2401	chr18	21	DTC sorted
2705	chr18	22	DTC sorted
2718	chr18	23	DTC sorted
2883	chr18	24	DTC sorted
3115	chr18	25	DTC sorted
2787	chr18	26	DTC sorted
2861	chr18	27	DTC sorted
2806	chr18	28	DTC sorted
2797	chr18	29	DTC sorted
2702	chr18	30	DTC sorted
2730	chr18	31	DTC sorted
2772	chr18	32	DTC sorted
2733	chr18	33	DTC sorted
2866	chr18	34	DTC sorted
3028	chr18	35	DTC sorted
2956	chr18	36	DTC sorted
3141	chr18	37	DTC sorted
3011	chr18	38	DTC sorted
3069	chr18	39	DTC sorted
2939	chr18	40	DTC sorted
2982	chr18	41	DTC sorted
3032	chr18	42	DTC sorted
3027	chr18	43	DTC sorted
3086	chr18	44	DTC sorted
3468	chr18	45	DTC sorted
2793	chr18	46	DTC sorted
2923	chr18	47	DTC sorted
2990	chr18	48	DTC sorted
2768	chr18	49	DTC sorted
2983	chr18	50	DTC sorted
3033	chr18	51	DTC sorted
3221	chr18	52	DTC sorted
2861	chr18	53	DTC sorted
2914	chr18	54	DTC sorted
3074	chr18	55	DTC sorted
2924	chr18	56	DTC sorted
2990	chr18	57	DTC sorted
2999	chr18	58	DTC sorted
3021	chr18	59	DTC sorted
2805	chr18	60	DTC sorted
3152	chr18	61	DTC sorted
2626	chr18	62	DTC sorted
2801	chr18	63	DTC sorted
2714	chr18	64	DTC sorted
2800	chr18	65	DTC sorted
2543	chr18	66	DTC sorted
2562	chr18	67	DTC sorted
2652	chr18	68	DTC sorted
2631	chr18	69	DTC sorted
2876	chr18	70	DTC sorted
2626	chr18	71	DTC sorted
2935	chr18	72	DTC sorted
2865	chr18	73	DTC sorted
2958	chr18	74	DTC sorted
3286	chr18	75	DTC sorted
2938	chr18	76	DTC sorted
2909	chr18	77	DTC sorted
2898	chr18	78	DTC sorted
1967	chr18	79	DTC sorted
723	chr18	80	DTC sorted
710	chr19	0	DTC sorted
883	chr19	1	DTC sorted
1150	chr19	2	DTC sorted
1141	chr19	3	DTC sorted
1235	chr19	4	DTC sorted
1629	chr19	5	DTC sorted
1839	chr19	6	DTC sorted
1534	chr19	7	DTC sorted
1568	chr19	8	DTC sorted
2181	chr19	9	DTC sorted
1346	chr19	10	DTC sorted
1646	chr19	11	DTC sorted
1728	chr19	12	DTC sorted
1963	chr19	13	DTC sorted
1891	chr19	14	DTC sorted
2007	chr19	15	DTC sorted
1808	chr19	16	DTC sorted
1391	chr19	17	DTC sorted
1330	chr19	18	DTC sorted
1908	chr19	19	DTC sorted
2251	chr19	20	DTC sorted
2218	chr19	21	DTC sorted
2056	chr19	22	DTC sorted
1670	chr19	23	DTC sorted
515	chr19	24	DTC sorted
867	chr19	27	DTC sorted
2063	chr19	28	DTC sorted
1798	chr19	29	DTC sorted
2108	chr19	30	DTC sorted
2255	chr19	31	DTC sorted
1846	chr19	32	DTC sorted
1509	chr19	33	DTC sorted
1569	chr19	34	DTC sorted
1274	chr19	35	DTC sorted
1292	chr19	36	DTC sorted
1684	chr19	37	DTC sorted
1145	chr19	38	DTC sorted
1465	chr19	39	DTC sorted
1286	chr19	40	DTC sorted
1476	chr19	41	DTC sorted
1213	chr19	42	DTC sorted
1480	chr19	43	DTC sorted
1486	chr19	44	DTC sorted
1058	chr19	45	DTC sorted
1431	chr19	46	DTC sorted
1055	chr19	47	DTC sorted
1138	chr19	48	DTC sorted
1089	chr19	49	DTC sorted
1136	chr19	50	DTC sorted
1708	chr19	51	DTC sorted
1602	chr19	52	DTC sorted
1396	chr19	53	DTC sorted
1310	chr19	54	DTC sorted
1270	chr19	55	DTC sorted
1694	chr19	56	DTC sorted
1738	chr19	57	DTC sorted
835	chr19	58	DTC sorted
2766	chr2	0	DTC sorted
2710	chr2	1	DTC sorted
2992	chr2	2	DTC sorted
2914	chr2	3	DTC sorted
3025	chr2	4	DTC sorted
3114	chr2	5	DTC sorted
3144	chr2	6	DTC sorted
3174	chr2	7	DTC sorted
3239	chr2	8	DTC sorted
2798	chr2	9	DTC sorted
2434	chr2	10	DTC sorted
3067	chr2	11	DTC sorted
3350	chr2	12	DTC sorted
2642	chr2	13	DTC sorted
2951	chr2	14	DTC sorted
3148	chr2	15	DTC sorted
3202	chr2	16	DTC sorted
3026	chr2	17	DTC sorted
3227	chr2	18	DTC sorted
3161	chr2	19	DTC sorted
2963	chr2	20	DTC sorted
3170	chr2	21	DTC sorted
3095	chr2	22	DTC sorted
2926	chr2	23	DTC sorted
2464	chr2	24	DTC sorted
2512	chr2	25	DTC sorted
2891	chr2	26	DTC sorted
2441	chr2	27	DTC sorted
2689	chr2	28	DTC sorted
3350	chr2	29	DTC sorted
3055	chr2	30	DTC sorted
3096	chr2	31	DTC sorted
2423	chr2	32	DTC sorted
2946	chr2	33	DTC sorted
2755	chr2	34	DTC sorted
2723	chr2	35	DTC sorted
2978	chr2	36	DTC sorted
2975	chr2	37	DTC sorted
2568	chr2	38	DTC sorted
2814	chr2	39	DTC sorted
2903	chr2	40	DTC sorted
2825	chr2	41	DTC sorted
2673	chr2	42	DTC sorted
2435	chr2	43	DTC sorted
2630	chr2	44	DTC sorted
3499	chr2	45	DTC sorted
3059	chr2	46	DTC sorted
2450	chr2	47	DTC sorted
2732	chr2	48	DTC sorted
3038	chr2	49	DTC sorted
2903	chr2	50	DTC sorted
2545	chr2	51	DTC sorted
2818	chr2	52	DTC sorted
2888	chr2	53	DTC sorted
2923	chr2	54	DTC sorted
2481	chr2	55	DTC sorted
2892	chr2	56	DTC sorted
2468	chr2	57	DTC sorted
2908	chr2	58	DTC sorted
3080	chr2	59	DTC sorted
2859	chr2	60	DTC sorted
2278	chr2	61	DTC sorted
2640	chr2	62	DTC sorted
2674	chr2	63	DTC sorted
2955	chr2	64	DTC sorted
2803	chr2	65	DTC sorted
2929	chr2	66	DTC sorted
3079	chr2	67	DTC sorted
2766	chr2	68	DTC sorted
2860	chr2	69	DTC sorted
2791	chr2	70	DTC sorted
2917	chr2	71	DTC sorted
2548	chr2	72	DTC sorted
2532	chr2	73	DTC sorted
2740	chr2	74	DTC sorted
3192	chr2	75	DTC sorted
2688	chr2	76	DTC sorted
2617	chr2	77	DTC sorted
2736	chr2	78	DTC sorted
2859	chr2	79	DTC sorted
3093	chr2	80	DTC sorted
2709	chr2	81	DTC sorted
2836	chr2	82	DTC sorted
2755	chr2	83	DTC sorted
2786	chr2	84	DTC sorted
2519	chr2	85	DTC sorted
2298	chr2	86	DTC sorted
347	chr2	87	DTC sorted
2782	chr2	88	DTC sorted
712	chr2	89	DTC sorted
424	chr2	90	DTC sorted
458	chr2	91	DTC sorted
48	chr2	92	DTC sorted
2	chr2	93	DTC sorted
1013	chr2	94	DTC sorted
1944	chr2	95	DTC sorted
2161	chr2	96	DTC sorted
1542	chr2	97	DTC sorted
3007	chr2	98	DTC sorted
2813	chr2	99	DTC sorted
3223	chr2	100	DTC sorted
2781	chr2	101	DTC sorted
3215	chr2	102	DTC sorted
2814	chr2	103	DTC sorted
3016	chr2	104	DTC sorted
3234	chr2	105	DTC sorted
2848	chr2	106	DTC sorted
2688	chr2	107	DTC sorted
2549	chr2	108	DTC sorted
2257	chr2	109	DTC sorted
1605	chr2	110	DTC sorted
1681	chr2	111	DTC sorted
2438	chr2	112	DTC sorted
2176	chr2	113	DTC sorted
3053	chr2	114	DTC sorted
2797	chr2	115	DTC sorted
2932	chr2	116	DTC sorted
2841	chr2	117	DTC sorted
3249	chr2	118	DTC sorted
2925	chr2	119	DTC sorted
2852	chr2	120	DTC sorted
2839	chr2	121	DTC sorted
3282	chr2	122	DTC sorted
2672	chr2	123	DTC sorted
2877	chr2	124	DTC sorted
2550	chr2	125	DTC sorted
2737	chr2	126	DTC sorted
2101	chr2	127	DTC sorted
2268	chr2	128	DTC sorted
2788	chr2	129	DTC sorted
1150	chr2	130	DTC sorted
1553	chr2	131	DTC sorted
2317	chr2	132	DTC sorted
2806	chr2	133	DTC sorted
2662	chr2	134	DTC sorted
2170	chr2	135	DTC sorted
2705	chr2	136	DTC sorted
2540	chr2	137	DTC sorted
2524	chr2	138	DTC sorted
2437	chr2	139	DTC sorted
2391	chr2	140	DTC sorted
2349	chr2	141	DTC sorted
2422	chr2	142	DTC sorted
2477	chr2	143	DTC sorted
2544	chr2	144	DTC sorted
2363	chr2	145	DTC sorted
2321	chr2	146	DTC sorted
2782	chr2	147	DTC sorted
2510	chr2	148	DTC sorted
2804	chr2	149	DTC sorted
2548	chr2	150	DTC sorted
2493	chr2	151	DTC sorted
2527	chr2	152	DTC sorted
2406	chr2	153	DTC sorted
2359	chr2	154	DTC sorted
2339	chr2	155	DTC sorted
2490	chr2	156	DTC sorted
2453	chr2	157	DTC sorted
2494	chr2	158	DTC sorted
2498	chr2	159	DTC sorted
2574	chr2	160	DTC sorted
2326	chr2	161	DTC sorted
2607	chr2	162	DTC sorted
2563	chr2	163	DTC sorted
2470	chr2	164	DTC sorted
2372	chr2	165	DTC sorted
2384	chr2	166	DTC sorted
2395	chr2	167	DTC sorted
2638	chr2	168	DTC sorted
2297	chr2	169	DTC sorted
2341	chr2	170	DTC sorted
2160	chr2	171	DTC sorted
2474	chr2	172	DTC sorted
2682	chr2	173	DTC sorted
2398	chr2	174	DTC sorted
2474	chr2	175	DTC sorted
2716	chr2	176	DTC sorted
2597	chr2	177	DTC sorted
2562	chr2	178	DTC sorted
2511	chr2	179	DTC sorted
2425	chr2	180	DTC sorted
2489	chr2	181	DTC sorted
2527	chr2	182	DTC sorted
2368	chr2	183	DTC sorted
2312	chr2	184	DTC sorted
2336	chr2	185	DTC sorted
2403	chr2	186	DTC sorted
2381	chr2	187	DTC sorted
2438	chr2	188	DTC sorted
2490	chr2	189	DTC sorted
2602	chr2	190	DTC sorted
2592	chr2	191	DTC sorted
2286	chr2	192	DTC sorted
2159	chr2	193	DTC sorted
2315	chr2	194	DTC sorted
2406	chr2	195	DTC sorted
2516	chr2	196	DTC sorted
2306	chr2	197	DTC sorted
2550	chr2	198	DTC sorted
2659	chr2	199	DTC sorted
2612	chr2	200	DTC sorted
2453	chr2	201	DTC sorted
2163	chr2	202	DTC sorted
2359	chr2	203	DTC sorted
2678	chr2	204	DTC sorted
3151	chr2	205	DTC sorted
2567	chr2	206	DTC sorted
2640	chr2	207	DTC sorted
2510	chr2	208	DTC sorted
2639	chr2	209	DTC sorted
2837	chr2	210	DTC sorted
2827	chr2	211	DTC sorted
2878	chr2	212	DTC sorted
2674	chr2	213	DTC sorted
2898	chr2	214	DTC sorted
2806	chr2	215	DTC sorted
3113	chr2	216	DTC sorted
3210	chr2	217	DTC sorted
2548	chr2	218	DTC sorted
2709	chr2	219	DTC sorted
3334	chr2	220	DTC sorted
2992	chr2	221	DTC sorted
2917	chr2	222	DTC sorted
2952	chr2	223	DTC sorted
3031	chr2	224	DTC sorted
2929	chr2	225	DTC sorted
3023	chr2	226	DTC sorted
2793	chr2	227	DTC sorted
2872	chr2	228	DTC sorted
3016	chr2	229	DTC sorted
2741	chr2	230	DTC sorted
2337	chr2	231	DTC sorted
2443	chr2	232	DTC sorted
2888	chr2	233	DTC sorted
2916	chr2	234	DTC sorted
3204	chr2	235	DTC sorted
3015	chr2	236	DTC sorted
2959	chr2	237	DTC sorted
2437	chr2	238	DTC sorted
2625	chr2	239	DTC sorted
1897	chr2	240	DTC sorted
2053	chr2	241	DTC sorted
233	chr2	242	DTC sorted
1735	chr20	0	DTC sorted
1958	chr20	1	DTC sorted
1909	chr20	2	DTC sorted
1366	chr20	3	DTC sorted
1938	chr20	4	DTC sorted
1746	chr20	5	DTC sorted
2313	chr20	6	DTC sorted
2132	chr20	7	DTC sorted
1995	chr20	8	DTC sorted
2114	chr20	9	DTC sorted
2200	chr20	10	DTC sorted
2045	chr20	11	DTC sorted
2107	chr20	12	DTC sorted
1929	chr20	13	DTC sorted
2068	chr20	14	DTC sorted
2214	chr20	15	DTC sorted
2192	chr20	16	DTC sorted
2015	chr20	17	DTC sorted
1904	chr20	18	DTC sorted
2221	chr20	19	DTC sorted
2081	chr20	20	DTC sorted
2076	chr20	21	DTC sorted
2209	chr20	22	DTC sorted
2002	chr20	23	DTC sorted
2303	chr20	24	DTC sorted
1535	chr20	25	DTC sorted
326	chr20	26	DTC sorted
1	chr20	27	DTC sorted
298	chr20	28	DTC sorted
1786	chr20	29	DTC sorted
1355	chr20	30	DTC sorted
1939	chr20	31	DTC sorted
2260	chr20	32	DTC sorted
2473	chr20	33	DTC sorted
2305	chr20	34	DTC sorted
2282	chr20	35	DTC sorted
2133	chr20	36	DTC sorted
2761	chr20	37	DTC sorted
2848	chr20	38	DTC sorted
3353	chr20	39	DTC sorted
3219	chr20	40	DTC sorted
3131	chr20	41	DTC sorted
3593	chr20	42	DTC sorted
2733	chr20	43	DTC sorted
2748	chr20	44	DTC sorted
2550	chr20	45	DTC sorted
2834	chr20	46	DTC sorted
2514	chr20	47	DTC sorted
2880	chr20	48	DTC sorted
2447	chr20	49	DTC sorted
2422	chr20	50	DTC sorted
2915	chr20	51	DTC sorted
3096	chr20	52	DTC sorted
2764	chr20	53	DTC sorted
3116	chr20	54	DTC sorted
2980	chr20	55	DTC sorted
2965	chr20	56	DTC sorted
2861	chr20	57	DTC sorted
2833	chr20	58	DTC sorted
2984	chr20	59	DTC sorted
3508	chr20	60	DTC sorted
2709	chr20	61	DTC sorted
1560	chr20	62	DTC sorted
1215	chr20	63	DTC sorted
486	chr20	64	DTC sorted
200	chr21	5	DTC sorted
207	chr21	6	DTC sorted
201	chr21	7	DTC sorted
471	chr21	8	DTC sorted
3118	chr21	9	DTC sorted
1880	chr21	10	DTC sorted
35	chr21	12	DTC sorted
981	chr21	13	DTC sorted
2674	chr21	14	DTC sorted
2888	chr21	15	DTC sorted
2627	chr21	16	DTC sorted
2719	chr21	17	DTC sorted
2799	chr21	18	DTC sorted
2596	chr21	19	DTC sorted
2742	chr21	20	DTC sorted
2796	chr21	21	DTC sorted
2617	chr21	22	DTC sorted
2883	chr21	23	DTC sorted
2730	chr21	24	DTC sorted
2739	chr21	25	DTC sorted
2945	chr21	26	DTC sorted
3213	chr21	27	DTC sorted
2852	chr21	28	DTC sorted
2904	chr21	29	DTC sorted
2954	chr21	30	DTC sorted
2711	chr21	31	DTC sorted
2876	chr21	32	DTC sorted
2542	chr21	33	DTC sorted
2825	chr21	34	DTC sorted
3288	chr21	35	DTC sorted
2692	chr21	36	DTC sorted
2951	chr21	37	DTC sorted
3299	chr21	38	DTC sorted
2745	chr21	39	DTC sorted
2976	chr21	40	DTC sorted
2802	chr21	41	DTC sorted
2412	chr21	42	DTC sorted
1259	chr21	43	DTC sorted
1525	chr21	44	DTC sorted
1943	chr21	45	DTC sorted
1485	chr21	46	DTC sorted
600	chr22	10	DTC sorted
1363	chr22	11	DTC sorted
889	chr22	12	DTC sorted
96	chr22	15	DTC sorted
1427	chr22	16	DTC sorted
2311	chr22	17	DTC sorted
598	chr22	18	DTC sorted
2102	chr22	19	DTC sorted
1608	chr22	20	DTC sorted
1181	chr22	21	DTC sorted
2536	chr22	22	DTC sorted
1968	chr22	23	DTC sorted
2239	chr22	24	DTC sorted
3051	chr22	25	DTC sorted
3220	chr22	26	DTC sorted
3264	chr22	27	DTC sorted
2691	chr22	28	DTC sorted
2283	chr22	29	DTC sorted
2312	chr22	30	DTC sorted
1998	chr22	31	DTC sorted
3007	chr22	32	DTC sorted
3047	chr22	33	DTC sorted
3340	chr22	34	DTC sorted
2671	chr22	35	DTC sorted
2476	chr22	36	DTC sorted
1806	chr22	37	DTC sorted
1957	chr22	38	DTC sorted
2165	chr22	39	DTC sorted
2432	chr22	40	DTC sorted
1980	chr22	41	DTC sorted
2028	chr22	42	DTC sorted
2286	chr22	43	DTC sorted
2097	chr22	44	DTC sorted
2252	chr22	45	DTC sorted
2206	chr22	46	DTC sorted
2845	chr22	47	DTC sorted
2278	chr22	48	DTC sorted
2319	chr22	49	DTC sorted
1040	chr22	50	DTC sorted
2116	chr3	0	DTC sorted
2046	chr3	1	DTC sorted
2194	chr3	2	DTC sorted
2062	chr3	3	DTC sorted
2166	chr3	4	DTC sorted
2122	chr3	5	DTC sorted
2115	chr3	6	DTC sorted
2277	chr3	7	DTC sorted
2347	chr3	8	DTC sorted
2063	chr3	9	DTC sorted
1994	chr3	10	DTC sorted
1940	chr3	11	DTC sorted
1819	chr3	12	DTC sorted
1740	chr3	13	DTC sorted
1987	chr3	14	DTC sorted
1927	chr3	15	DTC sorted
2377	chr3	16	DTC sorted
2002	chr3	17	DTC sorted
2172	chr3	18	DTC sorted
1912	chr3	19	DTC sorted
1990	chr3	20	DTC sorted
2184	chr3	21	DTC sorted
1923	chr3	22	DTC sorted
1936	chr3	23	DTC sorted
2193	chr3	24	DTC sorted
2141	chr3	25	DTC sorted
2065	chr3	26	DTC sorted
2010	chr3	27	DTC sorted
1973	chr3	28	DTC sorted
2015	chr3	29	DTC sorted
2219	chr3	30	DTC sorted
2125	chr3	31	DTC sorted
1799	chr3	32	DTC sorted
1795	chr3	33	DTC sorted
2129	chr3	34	DTC sorted
1990	chr3	35	DTC sorted
2082	chr3	36	DTC sorted
2127	chr3	37	DTC sorted
1939	chr3	38	DTC sorted
1808	chr3	39	DTC sorted
2181	chr3	40	DTC sorted
1884	chr3	41	DTC sorted
1968	chr3	42	DTC sorted
2157	chr3	43	DTC sorted
1981	chr3	44	DTC sorted
2110	chr3	45	DTC sorted
1789	chr3	46	DTC sorted
1542	chr3	47	DTC sorted
1246	chr3	48	DTC sorted
1329	chr3	49	DTC sorted
1591	chr3	50	DTC sorted
1585	chr3	51	DTC sorted
1566	chr3	52	DTC sorted
2134	chr3	53	DTC sorted
2302	chr3	54	DTC sorted
2304	chr3	55	DTC sorted
1985	chr3	56	DTC sorted
1606	chr3	57	DTC sorted
1891	chr3	58	DTC sorted
2203	chr3	59	DTC sorted
2145	chr3	60	DTC sorted
2131	chr3	61	DTC sorted
2135	chr3	62	DTC sorted
2137	chr3	63	DTC sorted
2284	chr3	64	DTC sorted
2304	chr3	65	DTC sorted
2025	chr3	66	DTC sorted
2085	chr3	67	DTC sorted
2242	chr3	68	DTC sorted
2026	chr3	69	DTC sorted
2131	chr3	70	DTC sorted
2082	chr3	71	DTC sorted
2043	chr3	72	DTC sorted
2233	chr3	73	DTC sorted
2083	chr3	74	DTC sorted
2043	chr3	75	DTC sorted
1995	chr3	76	DTC sorted
1982	chr3	77	DTC sorted
1886	chr3	78	DTC sorted
1864	chr3	79	DTC sorted
1983	chr3	80	DTC sorted
2018	chr3	81	DTC sorted
1916	chr3	82	DTC sorted
1897	chr3	83	DTC sorted
1879	chr3	84	DTC sorted
1919	chr3	85	DTC sorted
1898	chr3	86	DTC sorted
1846	chr3	87	DTC sorted
1803	chr3	88	DTC sorted
1817	chr3	89	DTC sorted
787	chr3	90	DTC sorted
261	chr3	91	DTC sorted
612	chr3	93	DTC sorted
1838	chr3	94	DTC sorted
1698	chr3	95	DTC sorted
1735	chr3	96	DTC sorted
2033	chr3	97	DTC sorted
2058	chr3	98	DTC sorted
1984	chr3	99	DTC sorted
2260	chr3	100	DTC sorted
1904	chr3	101	DTC sorted
1988	chr3	102	DTC sorted
1897	chr3	103	DTC sorted
1972	chr3	104	DTC sorted
1958	chr3	105	DTC sorted
2156	chr3	106	DTC sorted
2057	chr3	107	DTC sorted
2050	chr3	108	DTC sorted
1947	chr3	109	DTC sorted
1906	chr3	110	DTC sorted
2120	chr3	111	DTC sorted
2124	chr3	112	DTC sorted
1948	chr3	113	DTC sorted
2252	chr3	114	DTC sorted
1935	chr3	115	DTC sorted
2137	chr3	116	DTC sorted
2063	chr3	117	DTC sorted
2122	chr3	118	DTC sorted
1848	chr3	119	DTC sorted
1873	chr3	120	DTC sorted
1641	chr3	121	DTC sorted
1842	chr3	122	DTC sorted
1940	chr3	123	DTC sorted
2133	chr3	124	DTC sorted
1655	chr3	125	DTC sorted
1920	chr3	126	DTC sorted
1757	chr3	127	DTC sorted
1764	chr3	128	DTC sorted
1602	chr3	129	DTC sorted
1934	chr3	130	DTC sorted
2028	chr3	131	DTC sorted
1777	chr3	132	DTC sorted
2016	chr3	133	DTC sorted
2116	chr3	134	DTC sorted
2257	chr3	135	DTC sorted
1693	chr3	136	DTC sorted
1996	chr3	137	DTC sorted
1833	chr3	138	DTC sorted
2163	chr3	139	DTC sorted
2397	chr3	140	DTC sorted
2026	chr3	141	DTC sorted
1737	chr3	142	DTC sorted
2071	chr3	143	DTC sorted
1988	chr3	144	DTC sorted
1866	chr3	145	DTC sorted
1952	chr3	146	DTC sorted
1876	chr3	147	DTC sorted
1972	chr3	148	DTC sorted
1973	chr3	149	DTC sorted
1928	chr3	150	DTC sorted
2152	chr3	151	DTC sorted
1969	chr3	152	DTC sorted
1784	chr3	153	DTC sorted
1973	chr3	154	DTC sorted
2063	chr3	155	DTC sorted
2064	chr3	156	DTC sorted
2103	chr3	157	DTC sorted
1922	chr3	158	DTC sorted
2201	chr3	159	DTC sorted
2137	chr3	160	DTC sorted
2032	chr3	161	DTC sorted
1756	chr3	162	DTC sorted
1776	chr3	163	DTC sorted
1755	chr3	164	DTC sorted
1808	chr3	165	DTC sorted
1917	chr3	166	DTC sorted
1994	chr3	167	DTC sorted
2020	chr3	168	DTC sorted
2057	chr3	169	DTC sorted
1838	chr3	170	DTC sorted
2044	chr3	171	DTC sorted
2072	chr3	172	DTC sorted
2015	chr3	173	DTC sorted
1993	chr3	174	DTC sorted
1956	chr3	175	DTC sorted
2061	chr3	176	DTC sorted
1833	chr3	177	DTC sorted
1934	chr3	178	DTC sorted
1768	chr3	179	DTC sorted
1898	chr3	180	DTC sorted
1941	chr3	181	DTC sorted
1992	chr3	182	DTC sorted
1810	chr3	183	DTC sorted
1793	chr3	184	DTC sorted
1863	chr3	185	DTC sorted
2197	chr3	186	DTC sorted
2302	chr3	187	DTC sorted
2215	chr3	188	DTC sorted
2143	chr3	189	DTC sorted
1901	chr3	190	DTC sorted
1950	chr3	191	DTC sorted
1925	chr3	192	DTC sorted
2151	chr3	193	DTC sorted
1881	chr3	194	DTC sorted
1644	chr3	195	DTC sorted
1327	chr3	196	DTC sorted
1681	chr3	197	DTC sorted
209	chr3	198	DTC sorted
2338	chr4	0	DTC sorted
1426	chr4	1	DTC sorted
1740	chr4	2	DTC sorted
1803	chr4	3	DTC sorted
2592	chr4	4	DTC sorted
2904	chr4	5	DTC sorted
2418	chr4	6	DTC sorted
2279	chr4	7	DTC sorted
1882	chr4	8	DTC sorted
1832	chr4	9	DTC sorted
3306	chr4	10	DTC sorted
2874	chr4	11	DTC sorted
2733	chr4	12	DTC sorted
2972	chr4	13	DTC sorted
2638	chr4	14	DTC sorted
2695	chr4	15	DTC sorted
2863	chr4	16	DTC sorted
2803	chr4	17	DTC sorted
2842	chr4	18	DTC sorted
2800	chr4	19	DTC sorted
2700	chr4	20	DTC sorted
2875	chr4	21	DTC sorted
2780	chr4	22	DTC sorted
2810	chr4	23	DTC sorted
2952	chr4	24	DTC sorted
2643	chr4	25	DTC sorted
2519	chr4	26	DTC sorted
2743	chr4	27	DTC sorted
2547	chr4	28	DTC sorted
2483	chr4	29	DTC sorted
2676	chr4	30	DTC sorted
2619	chr4	31	DTC sorted
2356	chr4	32	DTC sorted
2544	chr4	33	DTC sorted
2444	chr4	34	DTC sorted
2484	chr4	35	DTC sorted
2652	chr4	36	DTC sorted
2769	chr4	37	DTC sorted
2711	chr4	38	DTC sorted
1932	chr4	39	DTC sorted
2205	chr4	40	DTC sorted
2715	chr4	41	DTC sorted
2581	chr4	42	DTC sorted
2546	chr4	43	DTC sorted
2733	chr4	44	DTC sorted
2478	chr4	45	DTC sorted
2475	chr4	46	DTC sorted
2645	chr4	47	DTC sorted
2544	chr4	48	DTC sorted
645	chr4	49	DTC sorted
2	chr4	50	DTC sorted
535	chr4	51	DTC sorted
2624	chr4	52	DTC sorted
2565	chr4	53	DTC sorted
2657	chr4	54	DTC sorted
2620	chr4	55	DTC sorted
2351	chr4	56	DTC sorted
2748	chr4	57	DTC sorted
2348	chr4	58	DTC sorted
2313	chr4	59	DTC sorted
2400	chr4	60	DTC sorted
2382	chr4	61	DTC sorted
2466	chr4	62	DTC sorted
2321	chr4	63	DTC sorted
2411	chr4	64	DTC sorted
2359	chr4	65	DTC sorted
2483	chr4	66	DTC sorted
2361	chr4	67	DTC sorted
2238	chr4	68	DTC sorted
2180	chr4	69	DTC sorted
2265	chr4	70	DTC sorted
2591	chr4	71	DTC sorted
2332	chr4	72	DTC sorted
2438	chr4	73	DTC sorted
2803	chr4	74	DTC sorted
2218	chr4	75	DTC sorted
2800	chr4	76	DTC sorted
2836	chr4	77	DTC sorted
2649	chr4	78	DTC sorted
2532	chr4	79	DTC sorted
2529	chr4	80	DTC sorted
2780	chr4	81	DTC sorted
2546	chr4	82	DTC sorted
2514	chr4	83	DTC sorted
2502	chr4	84	DTC sorted
2645	chr4	85	DTC sorted
2348	chr4	86	DTC sorted
2488	chr4	87	DTC sorted
2402	chr4	88	DTC sorted
2614	chr4	89	DTC sorted
2312	chr4	90	DTC sorted
2208	chr4	91	DTC sorted
2482	chr4	92	DTC sorted
2504	chr4	93	DTC sorted
2464	chr4	94	DTC sorted
2553	chr4	95	DTC sorted
2687	chr4	96	DTC sorted
2231	chr4	97	DTC sorted
2395	chr4	98	DTC sorted
2554	chr4	99	DTC sorted
2529	chr4	100	DTC sorted
2280	chr4	101	DTC sorted
2543	chr4	102	DTC sorted
2435	chr4	103	DTC sorted
2449	chr4	104	DTC sorted
2562	chr4	105	DTC sorted
2378	chr4	106	DTC sorted
2668	chr4	107	DTC sorted
2630	chr4	108	DTC sorted
2470	chr4	109	DTC sorted
2479	chr4	110	DTC sorted
2398	chr4	111	DTC sorted
2207	chr4	112	DTC sorted
2628	chr4	113	DTC sorted
2464	chr4	114	DTC sorted
2384	chr4	115	DTC sorted
2329	chr4	116	DTC sorted
2371	chr4	117	DTC sorted
2015	chr4	118	DTC sorted
2356	chr4	119	DTC sorted
2504	chr4	120	DTC sorted
2590	chr4	121	DTC sorted
2535	chr4	122	DTC sorted
2443	chr4	123	DTC sorted
2296	chr4	124	DTC sorted
2456	chr4	125	DTC sorted
2369	chr4	126	DTC sorted
2468	chr4	127	DTC sorted
2390	chr4	128	DTC sorted
2557	chr4	129	DTC sorted
2468	chr4	130	DTC sorted
1916	chr4	131	DTC sorted
2295	chr4	132	DTC sorted
2482	chr4	133	DTC sorted
2482	chr4	134	DTC sorted
2355	chr4	135	DTC sorted
2291	chr4	136	DTC sorted
2284	chr4	137	DTC sorted
2754	chr4	138	DTC sorted
2420	chr4	139	DTC sorted
2609	chr4	140	DTC sorted
2433	chr4	141	DTC sorted
2507	chr4	142	DTC sorted
2432	chr4	143	DTC sorted
2602	chr4	144	DTC sorted
2401	chr4	145	DTC sorted
2627	chr4	146	DTC sorted
2536	chr4	147	DTC sorted
2789	chr4	148	DTC sorted
2470	chr4	149	DTC sorted
2424	chr4	150	DTC sorted
2401	chr4	151	DTC sorted
2516	chr4	152	DTC sorted
2525	chr4	153	DTC sorted
2671	chr4	154	DTC sorted
2511	chr4	155	DTC sorted
2464	chr4	156	DTC sorted
2417	chr4	157	DTC sorted
2410	chr4	158	DTC sorted
2495	chr4	159	DTC sorted
2362	chr4	160	DTC sorted
2255	chr4	161	DTC sorted
2503	chr4	162	DTC sorted
2437	chr4	163	DTC sorted
2177	chr4	164	DTC sorted
2310	chr4	165	DTC sorted
2335	chr4	166	DTC sorted
2333	chr4	167	DTC sorted
2517	chr4	168	DTC sorted
2298	chr4	169	DTC sorted
2379	chr4	170	DTC sorted
2413	chr4	171	DTC sorted
2426	chr4	172	DTC sorted
2561	chr4	173	DTC sorted
2391	chr4	174	DTC sorted
2337	chr4	175	DTC sorted
2448	chr4	176	DTC sorted
2322	chr4	177	DTC sorted
2139	chr4	178	DTC sorted
2152	chr4	179	DTC sorted
2237	chr4	180	DTC sorted
2307	chr4	181	DTC sorted
2244	chr4	182	DTC sorted
2079	chr4	183	DTC sorted
2317	chr4	184	DTC sorted
2328	chr4	185	DTC sorted
2149	chr4	186	DTC sorted
2215	chr4	187	DTC sorted
2052	chr4	188	DTC sorted
1759	chr4	189	DTC sorted
158	chr4	190	DTC sorted
1640	chr5	0	DTC sorted
1693	chr5	1	DTC sorted
2963	chr5	2	DTC sorted
2784	chr5	3	DTC sorted
3071	chr5	4	DTC sorted
3080	chr5	5	DTC sorted
3078	chr5	6	DTC sorted
2894	chr5	7	DTC sorted
2918	chr5	8	DTC sorted
3194	chr5	9	DTC sorted
2877	chr5	10	DTC sorted
3042	chr5	11	DTC sorted
2709	chr5	12	DTC sorted
2959	chr5	13	DTC sorted
2813	chr5	14	DTC sorted
2949	chr5	15	DTC sorted
[truncated: 945 more rows]
